# Supplementary material for: Data on U.S. state-level electric vehicle policies, 2010–2015
Source: Data Brief. 2019 Jan 8;23:103658. doi: 10.1016/j.dib.2019.01.006 (PMC6373207; doi:10.1016/j.dib.2019.01.006)
Supplement: Supplementary file 2 — Supplementary material [file mmc2.csv]

state	statecode	year	time	makemodel	evtype	vehiclepurchaseincentive_dummy	vehiclepurchaseincentive_amount	homechargersubsidy_dummy	homechargersubsidy_amount	reducedvltregfee_dummy	vltregfee_amount	vltregfee_pvamount	hovaccess_dummy	hovaccess_amount	hovacess_pvamount	emissionexemption_dummy	emissionsexemption_amount	emissionsexemption_pvamount	annualfee_dummy	annualfee_amount	annualfee_pvamount	tou_dummy	designatedparking_dummy	freeparking_dummy	Subsidies_excludinghov	Index_includinghov	Subsidies	Index
Alabama	AL	2010	2010h1	Bmw Active E	bev	0	0	0	0	0	0	0	0	0	0	0	0	0	0	0	0	0	0	0	0	0	0	0
Alabama	AL	2010	2010h1	Bmw I3	bev	0	0	0	0	0	0	0	0	0	0	0	0	0	0	0	0	0	0	0	0	0	0	0
Alabama	AL	2010	2010h1	Bmw I3REx	phev	0	0	0	0	0	0	0	0	0	0	0	0	0	0	0	0	0	0	0	0	0	0	0
Alabama	AL	2010	2010h1	Bmw I8	phev	0	0	0	0	0	0	0	0	0	0	0	0	0	0	0	0	0	0	0	0	0	0	0
Alabama	AL	2010	2010h1	Bmw X5	phev	0	0	0	0	0	0	0	0	0	0	0	0	0	0	0	0	0	0	0	0	0	0	0
Alabama	AL	2010	2010h1	Cadillac Elr	phev	0	0	0	0	0	0	0	0	0	0	0	0	0	0	0	0	0	0	0	0	0	0	0
Alabama	AL	2010	2010h1	Chevrolet Spark	bev	0	0	0	0	0	0	0	0	0	0	0	0	0	0	0	0	0	0	0	0	0	0	0
Alabama	AL	2010	2010h1	Chevrolet Volt	phev	0	0	0	0	0	0	0	0	0	0	0	0	0	0	0	0	0	0	0	0	0	0	0
Alabama	AL	2010	2010h1	Fiat 500	bev	0	0	0	0	0	0	0	0	0	0	0	0	0	0	0	0	0	0	0	0	0	0	0
Alabama	AL	2010	2010h1	Fisker Karma	phev	0	0	0	0	0	0	0	0	0	0	0	0	0	0	0	0	0	0	0	0	0	0	0
Alabama	AL	2010	2010h1	Ford C-Max	phev	0	0	0	0	0	0	0	0	0	0	0	0	0	0	0	0	0	0	0	0	0	0	0
Alabama	AL	2010	2010h1	Ford Focus	bev	0	0	0	0	0	0	0	0	0	0	0	0	0	0	0	0	0	0	0	0	0	0	0
Alabama	AL	2010	2010h1	Ford Fusion	phev	0	0	0	0	0	0	0	0	0	0	0	0	0	0	0	0	0	0	0	0	0	0	0
Alabama	AL	2010	2010h1	Honda Accord	phev	0	0	0	0	0	0	0	0	0	0	0	0	0	0	0	0	0	0	0	0	0	0	0
Alabama	AL	2010	2010h1	Honda Fit	bev	0	0	0	0	0	0	0	0	0	0	0	0	0	0	0	0	0	0	0	0	0	0	0
Alabama	AL	2010	2010h1	Hyundai Sonata	phev	0	0	0	0	0	0	0	0	0	0	0	0	0	0	0	0	0	0	0	0	0	0	0
Alabama	AL	2010	2010h1	Kia Soul Ev	bev	0	0	0	0	0	0	0	0	0	0	0	0	0	0	0	0	0	0	0	0	0	0	0
Alabama	AL	2010	2010h1	Mclaren P1	phev	0	0	0	0	0	0	0	0	0	0	0	0	0	0	0	0	0	0	0	0	0	0	0
Alabama	AL	2010	2010h1	Mercedes-Benz B-Class	bev	0	0	0	0	0	0	0	0	0	0	0	0	0	0	0	0	0	0	0	0	0	0	0
Alabama	AL	2010	2010h1	Mitsubishi I-Miev	bev	0	0	0	0	0	0	0	0	0	0	0	0	0	0	0	0	0	0	0	0	0	0	0
Alabama	AL	2010	2010h1	Nissan Leaf	bev	0	0	0	0	0	0	0	0	0	0	0	0	0	0	0	0	0	0	0	0	0	0	0
Alabama	AL	2010	2010h1	Porsche 918	phev	0	0	0	0	0	0	0	0	0	0	0	0	0	0	0	0	0	0	0	0	0	0	0
Alabama	AL	2010	2010h1	Porsche Cayenne	phev	0	0	0	0	0	0	0	0	0	0	0	0	0	0	0	0	0	0	0	0	0	0	0
Alabama	AL	2010	2010h1	Porsche Panamera	phev	0	0	0	0	0	0	0	0	0	0	0	0	0	0	0	0	0	0	0	0	0	0	0
Alabama	AL	2010	2010h1	Smartcar Fortwo	bev	0	0	0	0	0	0	0	0	0	0	0	0	0	0	0	0	0	0	0	0	0	0	0
Alabama	AL	2010	2010h1	Tesla Model S	bev	0	0	0	0	0	0	0	0	0	0	0	0	0	0	0	0	0	0	0	0	0	0	0
Alabama	AL	2010	2010h1	Tesla Model X	bev	0	0	0	0	0	0	0	0	0	0	0	0	0	0	0	0	0	0	0	0	0	0	0
Alabama	AL	2010	2010h1	Tesla Roadster	bev	0	0	0	0	0	0	0	0	0	0	0	0	0	0	0	0	0	0	0	0	0	0	0
Alabama	AL	2010	2010h1	Toyota Prius Plug-In	phev	0	0	0	0	0	0	0	0	0	0	0	0	0	0	0	0	0	0	0	0	0	0	0
Alabama	AL	2010	2010h1	Toyota Rav4 Ev	bev	0	0	0	0	0	0	0	0	0	0	0	0	0	0	0	0	0	0	0	0	0	0	0
Alabama	AL	2010	2010h1	Toyota Scion	bev	0	0	0	0	0	0	0	0	0	0	0	0	0	0	0	0	0	0	0	0	0	0	0
Alabama	AL	2010	2010h1	Volkswagen Golf	bev	0	0	0	0	0	0	0	0	0	0	0	0	0	0	0	0	0	0	0	0	0	0	0
Alabama	AL	2010	2010h2	Bmw Active E	bev	0	0	0	0	0	0	0	0	0	0	0	0	0	0	0	0	0	0	0	0	0	0	0
Alabama	AL	2010	2010h2	Bmw I3	bev	0	0	0	0	0	0	0	0	0	0	0	0	0	0	0	0	0	0	0	0	0	0	0
Alabama	AL	2010	2010h2	Bmw I3REx	phev	0	0	0	0	0	0	0	0	0	0	0	0	0	0	0	0	0	0	0	0	0	0	0
Alabama	AL	2010	2010h2	Bmw I8	phev	0	0	0	0	0	0	0	0	0	0	0	0	0	0	0	0	0	0	0	0	0	0	0
Alabama	AL	2010	2010h2	Bmw X5	phev	0	0	0	0	0	0	0	0	0	0	0	0	0	0	0	0	0	0	0	0	0	0	0
Alabama	AL	2010	2010h2	Cadillac Elr	phev	0	0	0	0	0	0	0	0	0	0	0	0	0	0	0	0	0	0	0	0	0	0	0
Alabama	AL	2010	2010h2	Chevrolet Spark	bev	0	0	0	0	0	0	0	0	0	0	0	0	0	0	0	0	0	0	0	0	0	0	0
Alabama	AL	2010	2010h2	Chevrolet Volt	phev	0	0	0	0	0	0	0	0	0	0	0	0	0	0	0	0	0	0	0	0	0	0	0
Alabama	AL	2010	2010h2	Fiat 500	bev	0	0	0	0	0	0	0	0	0	0	0	0	0	0	0	0	0	0	0	0	0	0	0
Alabama	AL	2010	2010h2	Fisker Karma	phev	0	0	0	0	0	0	0	0	0	0	0	0	0	0	0	0	0	0	0	0	0	0	0
Alabama	AL	2010	2010h2	Ford C-Max	phev	0	0	0	0	0	0	0	0	0	0	0	0	0	0	0	0	0	0	0	0	0	0	0
Alabama	AL	2010	2010h2	Ford Focus	bev	0	0	0	0	0	0	0	0	0	0	0	0	0	0	0	0	0	0	0	0	0	0	0
Alabama	AL	2010	2010h2	Ford Fusion	phev	0	0	0	0	0	0	0	0	0	0	0	0	0	0	0	0	0	0	0	0	0	0	0
Alabama	AL	2010	2010h2	Honda Accord	phev	0	0	0	0	0	0	0	0	0	0	0	0	0	0	0	0	0	0	0	0	0	0	0
Alabama	AL	2010	2010h2	Honda Fit	bev	0	0	0	0	0	0	0	0	0	0	0	0	0	0	0	0	0	0	0	0	0	0	0
Alabama	AL	2010	2010h2	Hyundai Sonata	phev	0	0	0	0	0	0	0	0	0	0	0	0	0	0	0	0	0	0	0	0	0	0	0
Alabama	AL	2010	2010h2	Kia Soul Ev	bev	0	0	0	0	0	0	0	0	0	0	0	0	0	0	0	0	0	0	0	0	0	0	0
Alabama	AL	2010	2010h2	Mclaren P1	phev	0	0	0	0	0	0	0	0	0	0	0	0	0	0	0	0	0	0	0	0	0	0	0
Alabama	AL	2010	2010h2	Mercedes-Benz B-Class	bev	0	0	0	0	0	0	0	0	0	0	0	0	0	0	0	0	0	0	0	0	0	0	0
Alabama	AL	2010	2010h2	Mitsubishi I-Miev	bev	0	0	0	0	0	0	0	0	0	0	0	0	0	0	0	0	0	0	0	0	0	0	0
Alabama	AL	2010	2010h2	Nissan Leaf	bev	0	0	0	0	0	0	0	0	0	0	0	0	0	0	0	0	0	0	0	0	0	0	0
Alabama	AL	2010	2010h2	Porsche 918	phev	0	0	0	0	0	0	0	0	0	0	0	0	0	0	0	0	0	0	0	0	0	0	0
Alabama	AL	2010	2010h2	Porsche Cayenne	phev	0	0	0	0	0	0	0	0	0	0	0	0	0	0	0	0	0	0	0	0	0	0	0
Alabama	AL	2010	2010h2	Porsche Panamera	phev	0	0	0	0	0	0	0	0	0	0	0	0	0	0	0	0	0	0	0	0	0	0	0
Alabama	AL	2010	2010h2	Smartcar Fortwo	bev	0	0	0	0	0	0	0	0	0	0	0	0	0	0	0	0	0	0	0	0	0	0	0
Alabama	AL	2010	2010h2	Tesla Model S	bev	0	0	0	0	0	0	0	0	0	0	0	0	0	0	0	0	0	0	0	0	0	0	0
Alabama	AL	2010	2010h2	Tesla Model X	bev	0	0	0	0	0	0	0	0	0	0	0	0	0	0	0	0	0	0	0	0	0	0	0
Alabama	AL	2010	2010h2	Tesla Roadster	bev	0	0	0	0	0	0	0	0	0	0	0	0	0	0	0	0	0	0	0	0	0	0	0
Alabama	AL	2010	2010h2	Toyota Prius Plug-In	phev	0	0	0	0	0	0	0	0	0	0	0	0	0	0	0	0	0	0	0	0	0	0	0
Alabama	AL	2010	2010h2	Toyota Rav4 Ev	bev	0	0	0	0	0	0	0	0	0	0	0	0	0	0	0	0	0	0	0	0	0	0	0
Alabama	AL	2010	2010h2	Toyota Scion	bev	0	0	0	0	0	0	0	0	0	0	0	0	0	0	0	0	0	0	0	0	0	0	0
Alabama	AL	2010	2010h2	Volkswagen Golf	bev	0	0	0	0	0	0	0	0	0	0	0	0	0	0	0	0	0	0	0	0	0	0	0
Alabama	AL	2011	2011h1	Bmw Active E	bev	0	0	0	0	0	0	0	0	0	0	0	0	0	0	0	0	0	0	0	0	0	0	0
Alabama	AL	2011	2011h1	Bmw I3	bev	0	0	0	0	0	0	0	0	0	0	0	0	0	0	0	0	0	0	0	0	0	0	0
Alabama	AL	2011	2011h1	Bmw I3REx	phev	0	0	0	0	0	0	0	0	0	0	0	0	0	0	0	0	0	0	0	0	0	0	0
Alabama	AL	2011	2011h1	Bmw I8	phev	0	0	0	0	0	0	0	0	0	0	0	0	0	0	0	0	0	0	0	0	0	0	0
Alabama	AL	2011	2011h1	Bmw X5	phev	0	0	0	0	0	0	0	0	0	0	0	0	0	0	0	0	0	0	0	0	0	0	0
Alabama	AL	2011	2011h1	Cadillac Elr	phev	0	0	0	0	0	0	0	0	0	0	0	0	0	0	0	0	0	0	0	0	0	0	0
Alabama	AL	2011	2011h1	Chevrolet Spark	bev	0	0	0	0	0	0	0	0	0	0	0	0	0	0	0	0	0	0	0	0	0	0	0
Alabama	AL	2011	2011h1	Chevrolet Volt	phev	0	0	0	0	0	0	0	0	0	0	0	0	0	0	0	0	0	0	0	0	0	0	0
Alabama	AL	2011	2011h1	Fiat 500	bev	0	0	0	0	0	0	0	0	0	0	0	0	0	0	0	0	0	0	0	0	0	0	0
Alabama	AL	2011	2011h1	Fisker Karma	phev	0	0	0	0	0	0	0	0	0	0	0	0	0	0	0	0	0	0	0	0	0	0	0
Alabama	AL	2011	2011h1	Ford C-Max	phev	0	0	0	0	0	0	0	0	0	0	0	0	0	0	0	0	0	0	0	0	0	0	0
Alabama	AL	2011	2011h1	Ford Focus	bev	0	0	0	0	0	0	0	0	0	0	0	0	0	0	0	0	0	0	0	0	0	0	0
Alabama	AL	2011	2011h1	Ford Fusion	phev	0	0	0	0	0	0	0	0	0	0	0	0	0	0	0	0	0	0	0	0	0	0	0
Alabama	AL	2011	2011h1	Honda Accord	phev	0	0	0	0	0	0	0	0	0	0	0	0	0	0	0	0	0	0	0	0	0	0	0
Alabama	AL	2011	2011h1	Honda Fit	bev	0	0	0	0	0	0	0	0	0	0	0	0	0	0	0	0	0	0	0	0	0	0	0
Alabama	AL	2011	2011h1	Hyundai Sonata	phev	0	0	0	0	0	0	0	0	0	0	0	0	0	0	0	0	0	0	0	0	0	0	0
Alabama	AL	2011	2011h1	Kia Soul Ev	bev	0	0	0	0	0	0	0	0	0	0	0	0	0	0	0	0	0	0	0	0	0	0	0
Alabama	AL	2011	2011h1	Mclaren P1	phev	0	0	0	0	0	0	0	0	0	0	0	0	0	0	0	0	0	0	0	0	0	0	0
Alabama	AL	2011	2011h1	Mercedes-Benz B-Class	bev	0	0	0	0	0	0	0	0	0	0	0	0	0	0	0	0	0	0	0	0	0	0	0
Alabama	AL	2011	2011h1	Mitsubishi I-Miev	bev	0	0	0	0	0	0	0	0	0	0	0	0	0	0	0	0	0	0	0	0	0	0	0
Alabama	AL	2011	2011h1	Nissan Leaf	bev	0	0	0	0	0	0	0	0	0	0	0	0	0	0	0	0	0	0	0	0	0	0	0
Alabama	AL	2011	2011h1	Porsche 918	phev	0	0	0	0	0	0	0	0	0	0	0	0	0	0	0	0	0	0	0	0	0	0	0
Alabama	AL	2011	2011h1	Porsche Cayenne	phev	0	0	0	0	0	0	0	0	0	0	0	0	0	0	0	0	0	0	0	0	0	0	0
Alabama	AL	2011	2011h1	Porsche Panamera	phev	0	0	0	0	0	0	0	0	0	0	0	0	0	0	0	0	0	0	0	0	0	0	0
Alabama	AL	2011	2011h1	Smartcar Fortwo	bev	0	0	0	0	0	0	0	0	0	0	0	0	0	0	0	0	0	0	0	0	0	0	0
Alabama	AL	2011	2011h1	Tesla Model S	bev	0	0	0	0	0	0	0	0	0	0	0	0	0	0	0	0	0	0	0	0	0	0	0
Alabama	AL	2011	2011h1	Tesla Model X	bev	0	0	0	0	0	0	0	0	0	0	0	0	0	0	0	0	0	0	0	0	0	0	0
Alabama	AL	2011	2011h1	Tesla Roadster	bev	0	0	0	0	0	0	0	0	0	0	0	0	0	0	0	0	0	0	0	0	0	0	0
Alabama	AL	2011	2011h1	Toyota Prius Plug-In	phev	0	0	0	0	0	0	0	0	0	0	0	0	0	0	0	0	0	0	0	0	0	0	0
Alabama	AL	2011	2011h1	Toyota Rav4 Ev	bev	0	0	0	0	0	0	0	0	0	0	0	0	0	0	0	0	0	0	0	0	0	0	0
Alabama	AL	2011	2011h1	Toyota Scion	bev	0	0	0	0	0	0	0	0	0	0	0	0	0	0	0	0	0	0	0	0	0	0	0
Alabama	AL	2011	2011h1	Volkswagen Golf	bev	0	0	0	0	0	0	0	0	0	0	0	0	0	0	0	0	0	0	0	0	0	0	0
Alabama	AL	2011	2011h2	Bmw Active E	bev	0	0	0	0	0	0	0	0	0	0	0	0	0	0	0	0	0	0	0	0	0	0	0
Alabama	AL	2011	2011h2	Bmw I3	bev	0	0	0	0	0	0	0	0	0	0	0	0	0	0	0	0	0	0	0	0	0	0	0
Alabama	AL	2011	2011h2	Bmw I3REx	phev	0	0	0	0	0	0	0	0	0	0	0	0	0	0	0	0	0	0	0	0	0	0	0
Alabama	AL	2011	2011h2	Bmw I8	phev	0	0	0	0	0	0	0	0	0	0	0	0	0	0	0	0	0	0	0	0	0	0	0
Alabama	AL	2011	2011h2	Bmw X5	phev	0	0	0	0	0	0	0	0	0	0	0	0	0	0	0	0	0	0	0	0	0	0	0
Alabama	AL	2011	2011h2	Cadillac Elr	phev	0	0	0	0	0	0	0	0	0	0	0	0	0	0	0	0	0	0	0	0	0	0	0
Alabama	AL	2011	2011h2	Chevrolet Spark	bev	0	0	0	0	0	0	0	0	0	0	0	0	0	0	0	0	0	0	0	0	0	0	0
Alabama	AL	2011	2011h2	Chevrolet Volt	phev	0	0	0	0	0	0	0	0	0	0	0	0	0	0	0	0	0	0	0	0	0	0	0
Alabama	AL	2011	2011h2	Fiat 500	bev	0	0	0	0	0	0	0	0	0	0	0	0	0	0	0	0	0	0	0	0	0	0	0
Alabama	AL	2011	2011h2	Fisker Karma	phev	0	0	0	0	0	0	0	0	0	0	0	0	0	0	0	0	0	0	0	0	0	0	0
Alabama	AL	2011	2011h2	Ford C-Max	phev	0	0	0	0	0	0	0	0	0	0	0	0	0	0	0	0	0	0	0	0	0	0	0
Alabama	AL	2011	2011h2	Ford Focus	bev	0	0	0	0	0	0	0	0	0	0	0	0	0	0	0	0	0	0	0	0	0	0	0
Alabama	AL	2011	2011h2	Ford Fusion	phev	0	0	0	0	0	0	0	0	0	0	0	0	0	0	0	0	0	0	0	0	0	0	0
Alabama	AL	2011	2011h2	Honda Accord	phev	0	0	0	0	0	0	0	0	0	0	0	0	0	0	0	0	0	0	0	0	0	0	0
Alabama	AL	2011	2011h2	Honda Fit	bev	0	0	0	0	0	0	0	0	0	0	0	0	0	0	0	0	0	0	0	0	0	0	0
Alabama	AL	2011	2011h2	Hyundai Sonata	phev	0	0	0	0	0	0	0	0	0	0	0	0	0	0	0	0	0	0	0	0	0	0	0
Alabama	AL	2011	2011h2	Kia Soul Ev	bev	0	0	0	0	0	0	0	0	0	0	0	0	0	0	0	0	0	0	0	0	0	0	0
Alabama	AL	2011	2011h2	Mclaren P1	phev	0	0	0	0	0	0	0	0	0	0	0	0	0	0	0	0	0	0	0	0	0	0	0
Alabama	AL	2011	2011h2	Mercedes-Benz B-Class	bev	0	0	0	0	0	0	0	0	0	0	0	0	0	0	0	0	0	0	0	0	0	0	0
Alabama	AL	2011	2011h2	Mitsubishi I-Miev	bev	0	0	0	0	0	0	0	0	0	0	0	0	0	0	0	0	0	0	0	0	0	0	0
Alabama	AL	2011	2011h2	Nissan Leaf	bev	0	0	0	0	0	0	0	0	0	0	0	0	0	0	0	0	0	0	0	0	0	0	0
Alabama	AL	2011	2011h2	Porsche 918	phev	0	0	0	0	0	0	0	0	0	0	0	0	0	0	0	0	0	0	0	0	0	0	0
Alabama	AL	2011	2011h2	Porsche Cayenne	phev	0	0	0	0	0	0	0	0	0	0	0	0	0	0	0	0	0	0	0	0	0	0	0
Alabama	AL	2011	2011h2	Porsche Panamera	phev	0	0	0	0	0	0	0	0	0	0	0	0	0	0	0	0	0	0	0	0	0	0	0
Alabama	AL	2011	2011h2	Smartcar Fortwo	bev	0	0	0	0	0	0	0	0	0	0	0	0	0	0	0	0	0	0	0	0	0	0	0
Alabama	AL	2011	2011h2	Tesla Model S	bev	0	0	0	0	0	0	0	0	0	0	0	0	0	0	0	0	0	0	0	0	0	0	0
Alabama	AL	2011	2011h2	Tesla Model X	bev	0	0	0	0	0	0	0	0	0	0	0	0	0	0	0	0	0	0	0	0	0	0	0
Alabama	AL	2011	2011h2	Tesla Roadster	bev	0	0	0	0	0	0	0	0	0	0	0	0	0	0	0	0	0	0	0	0	0	0	0
Alabama	AL	2011	2011h2	Toyota Prius Plug-In	phev	0	0	0	0	0	0	0	0	0	0	0	0	0	0	0	0	0	0	0	0	0	0	0
Alabama	AL	2011	2011h2	Toyota Rav4 Ev	bev	0	0	0	0	0	0	0	0	0	0	0	0	0	0	0	0	0	0	0	0	0	0	0
Alabama	AL	2011	2011h2	Toyota Scion	bev	0	0	0	0	0	0	0	0	0	0	0	0	0	0	0	0	0	0	0	0	0	0	0
Alabama	AL	2011	2011h2	Volkswagen Golf	bev	0	0	0	0	0	0	0	0	0	0	0	0	0	0	0	0	0	0	0	0	0	0	0
Alabama	AL	2012	2012h1	Bmw Active E	bev	0	0	0	0	0	0	0	0	0	0	0	0	0	0	0	0	1	0	0	0	1	0	1
Alabama	AL	2012	2012h1	Bmw I3	bev	0	0	0	0	0	0	0	0	0	0	0	0	0	0	0	0	1	0	0	0	1	0	1
Alabama	AL	2012	2012h1	Bmw I3REx	phev	0	0	0	0	0	0	0	0	0	0	0	0	0	0	0	0	1	0	0	0	1	0	1
Alabama	AL	2012	2012h1	Bmw I8	phev	0	0	0	0	0	0	0	0	0	0	0	0	0	0	0	0	1	0	0	0	1	0	1
Alabama	AL	2012	2012h1	Bmw X5	phev	0	0	0	0	0	0	0	0	0	0	0	0	0	0	0	0	1	0	0	0	1	0	1
Alabama	AL	2012	2012h1	Cadillac Elr	phev	0	0	0	0	0	0	0	0	0	0	0	0	0	0	0	0	1	0	0	0	1	0	1
Alabama	AL	2012	2012h1	Chevrolet Spark	bev	0	0	0	0	0	0	0	0	0	0	0	0	0	0	0	0	1	0	0	0	1	0	1
Alabama	AL	2012	2012h1	Chevrolet Volt	phev	0	0	0	0	0	0	0	0	0	0	0	0	0	0	0	0	1	0	0	0	1	0	1
Alabama	AL	2012	2012h1	Fiat 500	bev	0	0	0	0	0	0	0	0	0	0	0	0	0	0	0	0	1	0	0	0	1	0	1
Alabama	AL	2012	2012h1	Fisker Karma	phev	0	0	0	0	0	0	0	0	0	0	0	0	0	0	0	0	1	0	0	0	1	0	1
Alabama	AL	2012	2012h1	Ford C-Max	phev	0	0	0	0	0	0	0	0	0	0	0	0	0	0	0	0	1	0	0	0	1	0	1
Alabama	AL	2012	2012h1	Ford Focus	bev	0	0	0	0	0	0	0	0	0	0	0	0	0	0	0	0	1	0	0	0	1	0	1
Alabama	AL	2012	2012h1	Ford Fusion	phev	0	0	0	0	0	0	0	0	0	0	0	0	0	0	0	0	1	0	0	0	1	0	1
Alabama	AL	2012	2012h1	Honda Accord	phev	0	0	0	0	0	0	0	0	0	0	0	0	0	0	0	0	1	0	0	0	1	0	1
Alabama	AL	2012	2012h1	Honda Fit	bev	0	0	0	0	0	0	0	0	0	0	0	0	0	0	0	0	1	0	0	0	1	0	1
Alabama	AL	2012	2012h1	Hyundai Sonata	phev	0	0	0	0	0	0	0	0	0	0	0	0	0	0	0	0	1	0	0	0	1	0	1
Alabama	AL	2012	2012h1	Kia Soul Ev	bev	0	0	0	0	0	0	0	0	0	0	0	0	0	0	0	0	1	0	0	0	1	0	1
Alabama	AL	2012	2012h1	Mclaren P1	phev	0	0	0	0	0	0	0	0	0	0	0	0	0	0	0	0	1	0	0	0	1	0	1
Alabama	AL	2012	2012h1	Mercedes-Benz B-Class	bev	0	0	0	0	0	0	0	0	0	0	0	0	0	0	0	0	1	0	0	0	1	0	1
Alabama	AL	2012	2012h1	Mitsubishi I-Miev	bev	0	0	0	0	0	0	0	0	0	0	0	0	0	0	0	0	1	0	0	0	1	0	1
Alabama	AL	2012	2012h1	Nissan Leaf	bev	0	0	0	0	0	0	0	0	0	0	0	0	0	0	0	0	1	0	0	0	1	0	1
Alabama	AL	2012	2012h1	Porsche 918	phev	0	0	0	0	0	0	0	0	0	0	0	0	0	0	0	0	1	0	0	0	1	0	1
Alabama	AL	2012	2012h1	Porsche Cayenne	phev	0	0	0	0	0	0	0	0	0	0	0	0	0	0	0	0	1	0	0	0	1	0	1
Alabama	AL	2012	2012h1	Porsche Panamera	phev	0	0	0	0	0	0	0	0	0	0	0	0	0	0	0	0	1	0	0	0	1	0	1
Alabama	AL	2012	2012h1	Smartcar Fortwo	bev	0	0	0	0	0	0	0	0	0	0	0	0	0	0	0	0	1	0	0	0	1	0	1
Alabama	AL	2012	2012h1	Tesla Model S	bev	0	0	0	0	0	0	0	0	0	0	0	0	0	0	0	0	1	0	0	0	1	0	1
Alabama	AL	2012	2012h1	Tesla Model X	bev	0	0	0	0	0	0	0	0	0	0	0	0	0	0	0	0	1	0	0	0	1	0	1
Alabama	AL	2012	2012h1	Tesla Roadster	bev	0	0	0	0	0	0	0	0	0	0	0	0	0	0	0	0	1	0	0	0	1	0	1
Alabama	AL	2012	2012h1	Toyota Prius Plug-In	phev	0	0	0	0	0	0	0	0	0	0	0	0	0	0	0	0	1	0	0	0	1	0	1
Alabama	AL	2012	2012h1	Toyota Rav4 Ev	bev	0	0	0	0	0	0	0	0	0	0	0	0	0	0	0	0	1	0	0	0	1	0	1
Alabama	AL	2012	2012h1	Toyota Scion	bev	0	0	0	0	0	0	0	0	0	0	0	0	0	0	0	0	1	0	0	0	1	0	1
Alabama	AL	2012	2012h1	Volkswagen Golf	bev	0	0	0	0	0	0	0	0	0	0	0	0	0	0	0	0	1	0	0	0	1	0	1
Alabama	AL	2012	2012h2	Bmw Active E	bev	0	0	0	0	0	0	0	0	0	0	0	0	0	0	0	0	1	0	0	0	1	0	1
Alabama	AL	2012	2012h2	Bmw I3	bev	0	0	0	0	0	0	0	0	0	0	0	0	0	0	0	0	1	0	0	0	1	0	1
Alabama	AL	2012	2012h2	Bmw I3REx	phev	0	0	0	0	0	0	0	0	0	0	0	0	0	0	0	0	1	0	0	0	1	0	1
Alabama	AL	2012	2012h2	Bmw I8	phev	0	0	0	0	0	0	0	0	0	0	0	0	0	0	0	0	1	0	0	0	1	0	1
Alabama	AL	2012	2012h2	Bmw X5	phev	0	0	0	0	0	0	0	0	0	0	0	0	0	0	0	0	1	0	0	0	1	0	1
Alabama	AL	2012	2012h2	Cadillac Elr	phev	0	0	0	0	0	0	0	0	0	0	0	0	0	0	0	0	1	0	0	0	1	0	1
Alabama	AL	2012	2012h2	Chevrolet Spark	bev	0	0	0	0	0	0	0	0	0	0	0	0	0	0	0	0	1	0	0	0	1	0	1
Alabama	AL	2012	2012h2	Chevrolet Volt	phev	0	0	0	0	0	0	0	0	0	0	0	0	0	0	0	0	1	0	0	0	1	0	1
Alabama	AL	2012	2012h2	Fiat 500	bev	0	0	0	0	0	0	0	0	0	0	0	0	0	0	0	0	1	0	0	0	1	0	1
Alabama	AL	2012	2012h2	Fisker Karma	phev	0	0	0	0	0	0	0	0	0	0	0	0	0	0	0	0	1	0	0	0	1	0	1
Alabama	AL	2012	2012h2	Ford C-Max	phev	0	0	0	0	0	0	0	0	0	0	0	0	0	0	0	0	1	0	0	0	1	0	1
Alabama	AL	2012	2012h2	Ford Focus	bev	0	0	0	0	0	0	0	0	0	0	0	0	0	0	0	0	1	0	0	0	1	0	1
Alabama	AL	2012	2012h2	Ford Fusion	phev	0	0	0	0	0	0	0	0	0	0	0	0	0	0	0	0	1	0	0	0	1	0	1
Alabama	AL	2012	2012h2	Honda Accord	phev	0	0	0	0	0	0	0	0	0	0	0	0	0	0	0	0	1	0	0	0	1	0	1
Alabama	AL	2012	2012h2	Honda Fit	bev	0	0	0	0	0	0	0	0	0	0	0	0	0	0	0	0	1	0	0	0	1	0	1
Alabama	AL	2012	2012h2	Hyundai Sonata	phev	0	0	0	0	0	0	0	0	0	0	0	0	0	0	0	0	1	0	0	0	1	0	1
Alabama	AL	2012	2012h2	Kia Soul Ev	bev	0	0	0	0	0	0	0	0	0	0	0	0	0	0	0	0	1	0	0	0	1	0	1
Alabama	AL	2012	2012h2	Mclaren P1	phev	0	0	0	0	0	0	0	0	0	0	0	0	0	0	0	0	1	0	0	0	1	0	1
Alabama	AL	2012	2012h2	Mercedes-Benz B-Class	bev	0	0	0	0	0	0	0	0	0	0	0	0	0	0	0	0	1	0	0	0	1	0	1
Alabama	AL	2012	2012h2	Mitsubishi I-Miev	bev	0	0	0	0	0	0	0	0	0	0	0	0	0	0	0	0	1	0	0	0	1	0	1
Alabama	AL	2012	2012h2	Nissan Leaf	bev	0	0	0	0	0	0	0	0	0	0	0	0	0	0	0	0	1	0	0	0	1	0	1
Alabama	AL	2012	2012h2	Porsche 918	phev	0	0	0	0	0	0	0	0	0	0	0	0	0	0	0	0	1	0	0	0	1	0	1
Alabama	AL	2012	2012h2	Porsche Cayenne	phev	0	0	0	0	0	0	0	0	0	0	0	0	0	0	0	0	1	0	0	0	1	0	1
Alabama	AL	2012	2012h2	Porsche Panamera	phev	0	0	0	0	0	0	0	0	0	0	0	0	0	0	0	0	1	0	0	0	1	0	1
Alabama	AL	2012	2012h2	Smartcar Fortwo	bev	0	0	0	0	0	0	0	0	0	0	0	0	0	0	0	0	1	0	0	0	1	0	1
Alabama	AL	2012	2012h2	Tesla Model S	bev	0	0	0	0	0	0	0	0	0	0	0	0	0	0	0	0	1	0	0	0	1	0	1
Alabama	AL	2012	2012h2	Tesla Model X	bev	0	0	0	0	0	0	0	0	0	0	0	0	0	0	0	0	1	0	0	0	1	0	1
Alabama	AL	2012	2012h2	Tesla Roadster	bev	0	0	0	0	0	0	0	0	0	0	0	0	0	0	0	0	1	0	0	0	1	0	1
Alabama	AL	2012	2012h2	Toyota Prius Plug-In	phev	0	0	0	0	0	0	0	0	0	0	0	0	0	0	0	0	1	0	0	0	1	0	1
Alabama	AL	2012	2012h2	Toyota Rav4 Ev	bev	0	0	0	0	0	0	0	0	0	0	0	0	0	0	0	0	1	0	0	0	1	0	1
Alabama	AL	2012	2012h2	Toyota Scion	bev	0	0	0	0	0	0	0	0	0	0	0	0	0	0	0	0	1	0	0	0	1	0	1
Alabama	AL	2012	2012h2	Volkswagen Golf	bev	0	0	0	0	0	0	0	0	0	0	0	0	0	0	0	0	1	0	0	0	1	0	1
Alabama	AL	2013	2013h1	Bmw Active E	bev	0	0	0	0	0	0	0	0	0	0	0	0	0	0	0	0	1	0	0	0	1	0	1
Alabama	AL	2013	2013h1	Bmw I3	bev	0	0	0	0	0	0	0	0	0	0	0	0	0	0	0	0	1	0	0	0	1	0	1
Alabama	AL	2013	2013h1	Bmw I3REx	phev	0	0	0	0	0	0	0	0	0	0	0	0	0	0	0	0	1	0	0	0	1	0	1
Alabama	AL	2013	2013h1	Bmw I8	phev	0	0	0	0	0	0	0	0	0	0	0	0	0	0	0	0	1	0	0	0	1	0	1
Alabama	AL	2013	2013h1	Bmw X5	phev	0	0	0	0	0	0	0	0	0	0	0	0	0	0	0	0	1	0	0	0	1	0	1
Alabama	AL	2013	2013h1	Cadillac Elr	phev	0	0	0	0	0	0	0	0	0	0	0	0	0	0	0	0	1	0	0	0	1	0	1
Alabama	AL	2013	2013h1	Chevrolet Spark	bev	0	0	0	0	0	0	0	0	0	0	0	0	0	0	0	0	1	0	0	0	1	0	1
Alabama	AL	2013	2013h1	Chevrolet Volt	phev	0	0	0	0	0	0	0	0	0	0	0	0	0	0	0	0	1	0	0	0	1	0	1
Alabama	AL	2013	2013h1	Fiat 500	bev	0	0	0	0	0	0	0	0	0	0	0	0	0	0	0	0	1	0	0	0	1	0	1
Alabama	AL	2013	2013h1	Fisker Karma	phev	0	0	0	0	0	0	0	0	0	0	0	0	0	0	0	0	1	0	0	0	1	0	1
Alabama	AL	2013	2013h1	Ford C-Max	phev	0	0	0	0	0	0	0	0	0	0	0	0	0	0	0	0	1	0	0	0	1	0	1
Alabama	AL	2013	2013h1	Ford Focus	bev	0	0	0	0	0	0	0	0	0	0	0	0	0	0	0	0	1	0	0	0	1	0	1
Alabama	AL	2013	2013h1	Ford Fusion	phev	0	0	0	0	0	0	0	0	0	0	0	0	0	0	0	0	1	0	0	0	1	0	1
Alabama	AL	2013	2013h1	Honda Accord	phev	0	0	0	0	0	0	0	0	0	0	0	0	0	0	0	0	1	0	0	0	1	0	1
Alabama	AL	2013	2013h1	Honda Fit	bev	0	0	0	0	0	0	0	0	0	0	0	0	0	0	0	0	1	0	0	0	1	0	1
Alabama	AL	2013	2013h1	Hyundai Sonata	phev	0	0	0	0	0	0	0	0	0	0	0	0	0	0	0	0	1	0	0	0	1	0	1
Alabama	AL	2013	2013h1	Kia Soul Ev	bev	0	0	0	0	0	0	0	0	0	0	0	0	0	0	0	0	1	0	0	0	1	0	1
Alabama	AL	2013	2013h1	Mclaren P1	phev	0	0	0	0	0	0	0	0	0	0	0	0	0	0	0	0	1	0	0	0	1	0	1
Alabama	AL	2013	2013h1	Mercedes-Benz B-Class	bev	0	0	0	0	0	0	0	0	0	0	0	0	0	0	0	0	1	0	0	0	1	0	1
Alabama	AL	2013	2013h1	Mitsubishi I-Miev	bev	0	0	0	0	0	0	0	0	0	0	0	0	0	0	0	0	1	0	0	0	1	0	1
Alabama	AL	2013	2013h1	Nissan Leaf	bev	0	0	0	0	0	0	0	0	0	0	0	0	0	0	0	0	1	0	0	0	1	0	1
Alabama	AL	2013	2013h1	Porsche 918	phev	0	0	0	0	0	0	0	0	0	0	0	0	0	0	0	0	1	0	0	0	1	0	1
Alabama	AL	2013	2013h1	Porsche Cayenne	phev	0	0	0	0	0	0	0	0	0	0	0	0	0	0	0	0	1	0	0	0	1	0	1
Alabama	AL	2013	2013h1	Porsche Panamera	phev	0	0	0	0	0	0	0	0	0	0	0	0	0	0	0	0	1	0	0	0	1	0	1
Alabama	AL	2013	2013h1	Smartcar Fortwo	bev	0	0	0	0	0	0	0	0	0	0	0	0	0	0	0	0	1	0	0	0	1	0	1
Alabama	AL	2013	2013h1	Tesla Model S	bev	0	0	0	0	0	0	0	0	0	0	0	0	0	0	0	0	1	0	0	0	1	0	1
Alabama	AL	2013	2013h1	Tesla Model X	bev	0	0	0	0	0	0	0	0	0	0	0	0	0	0	0	0	1	0	0	0	1	0	1
Alabama	AL	2013	2013h1	Tesla Roadster	bev	0	0	0	0	0	0	0	0	0	0	0	0	0	0	0	0	1	0	0	0	1	0	1
Alabama	AL	2013	2013h1	Toyota Prius Plug-In	phev	0	0	0	0	0	0	0	0	0	0	0	0	0	0	0	0	1	0	0	0	1	0	1
Alabama	AL	2013	2013h1	Toyota Rav4 Ev	bev	0	0	0	0	0	0	0	0	0	0	0	0	0	0	0	0	1	0	0	0	1	0	1
Alabama	AL	2013	2013h1	Toyota Scion	bev	0	0	0	0	0	0	0	0	0	0	0	0	0	0	0	0	1	0	0	0	1	0	1
Alabama	AL	2013	2013h1	Volkswagen Golf	bev	0	0	0	0	0	0	0	0	0	0	0	0	0	0	0	0	1	0	0	0	1	0	1
Alabama	AL	2013	2013h2	Bmw Active E	bev	0	0	0	0	0	0	0	0	0	0	0	0	0	0	0	0	1	0	0	0	1	0	1
Alabama	AL	2013	2013h2	Bmw I3	bev	0	0	0	0	0	0	0	0	0	0	0	0	0	0	0	0	1	0	0	0	1	0	1
Alabama	AL	2013	2013h2	Bmw I3REx	phev	0	0	0	0	0	0	0	0	0	0	0	0	0	0	0	0	1	0	0	0	1	0	1
Alabama	AL	2013	2013h2	Bmw I8	phev	0	0	0	0	0	0	0	0	0	0	0	0	0	0	0	0	1	0	0	0	1	0	1
Alabama	AL	2013	2013h2	Bmw X5	phev	0	0	0	0	0	0	0	0	0	0	0	0	0	0	0	0	1	0	0	0	1	0	1
Alabama	AL	2013	2013h2	Cadillac Elr	phev	0	0	0	0	0	0	0	0	0	0	0	0	0	0	0	0	1	0	0	0	1	0	1
Alabama	AL	2013	2013h2	Chevrolet Spark	bev	0	0	0	0	0	0	0	0	0	0	0	0	0	0	0	0	1	0	0	0	1	0	1
Alabama	AL	2013	2013h2	Chevrolet Volt	phev	0	0	0	0	0	0	0	0	0	0	0	0	0	0	0	0	1	0	0	0	1	0	1
Alabama	AL	2013	2013h2	Fiat 500	bev	0	0	0	0	0	0	0	0	0	0	0	0	0	0	0	0	1	0	0	0	1	0	1
Alabama	AL	2013	2013h2	Fisker Karma	phev	0	0	0	0	0	0	0	0	0	0	0	0	0	0	0	0	1	0	0	0	1	0	1
Alabama	AL	2013	2013h2	Ford C-Max	phev	0	0	0	0	0	0	0	0	0	0	0	0	0	0	0	0	1	0	0	0	1	0	1
Alabama	AL	2013	2013h2	Ford Focus	bev	0	0	0	0	0	0	0	0	0	0	0	0	0	0	0	0	1	0	0	0	1	0	1
Alabama	AL	2013	2013h2	Ford Fusion	phev	0	0	0	0	0	0	0	0	0	0	0	0	0	0	0	0	1	0	0	0	1	0	1
Alabama	AL	2013	2013h2	Honda Accord	phev	0	0	0	0	0	0	0	0	0	0	0	0	0	0	0	0	1	0	0	0	1	0	1
Alabama	AL	2013	2013h2	Honda Fit	bev	0	0	0	0	0	0	0	0	0	0	0	0	0	0	0	0	1	0	0	0	1	0	1
Alabama	AL	2013	2013h2	Hyundai Sonata	phev	0	0	0	0	0	0	0	0	0	0	0	0	0	0	0	0	1	0	0	0	1	0	1
Alabama	AL	2013	2013h2	Kia Soul Ev	bev	0	0	0	0	0	0	0	0	0	0	0	0	0	0	0	0	1	0	0	0	1	0	1
Alabama	AL	2013	2013h2	Mclaren P1	phev	0	0	0	0	0	0	0	0	0	0	0	0	0	0	0	0	1	0	0	0	1	0	1
Alabama	AL	2013	2013h2	Mercedes-Benz B-Class	bev	0	0	0	0	0	0	0	0	0	0	0	0	0	0	0	0	1	0	0	0	1	0	1
Alabama	AL	2013	2013h2	Mitsubishi I-Miev	bev	0	0	0	0	0	0	0	0	0	0	0	0	0	0	0	0	1	0	0	0	1	0	1
Alabama	AL	2013	2013h2	Nissan Leaf	bev	0	0	0	0	0	0	0	0	0	0	0	0	0	0	0	0	1	0	0	0	1	0	1
Alabama	AL	2013	2013h2	Porsche 918	phev	0	0	0	0	0	0	0	0	0	0	0	0	0	0	0	0	1	0	0	0	1	0	1
Alabama	AL	2013	2013h2	Porsche Cayenne	phev	0	0	0	0	0	0	0	0	0	0	0	0	0	0	0	0	1	0	0	0	1	0	1
Alabama	AL	2013	2013h2	Porsche Panamera	phev	0	0	0	0	0	0	0	0	0	0	0	0	0	0	0	0	1	0	0	0	1	0	1
Alabama	AL	2013	2013h2	Smartcar Fortwo	bev	0	0	0	0	0	0	0	0	0	0	0	0	0	0	0	0	1	0	0	0	1	0	1
Alabama	AL	2013	2013h2	Tesla Model S	bev	0	0	0	0	0	0	0	0	0	0	0	0	0	0	0	0	1	0	0	0	1	0	1
Alabama	AL	2013	2013h2	Tesla Model X	bev	0	0	0	0	0	0	0	0	0	0	0	0	0	0	0	0	1	0	0	0	1	0	1
Alabama	AL	2013	2013h2	Tesla Roadster	bev	0	0	0	0	0	0	0	0	0	0	0	0	0	0	0	0	1	0	0	0	1	0	1
Alabama	AL	2013	2013h2	Toyota Prius Plug-In	phev	0	0	0	0	0	0	0	0	0	0	0	0	0	0	0	0	1	0	0	0	1	0	1
Alabama	AL	2013	2013h2	Toyota Rav4 Ev	bev	0	0	0	0	0	0	0	0	0	0	0	0	0	0	0	0	1	0	0	0	1	0	1
Alabama	AL	2013	2013h2	Toyota Scion	bev	0	0	0	0	0	0	0	0	0	0	0	0	0	0	0	0	1	0	0	0	1	0	1
Alabama	AL	2013	2013h2	Volkswagen Golf	bev	0	0	0	0	0	0	0	0	0	0	0	0	0	0	0	0	1	0	0	0	1	0	1
Alabama	AL	2014	2014h1	Bmw Active E	bev	0	0	0	0	0	0	0	0	0	0	0	0	0	0	0	0	1	0	0	0	1	0	1
Alabama	AL	2014	2014h1	Bmw I3	bev	0	0	0	0	0	0	0	0	0	0	0	0	0	0	0	0	1	0	0	0	1	0	1
Alabama	AL	2014	2014h1	Bmw I3REx	phev	0	0	0	0	0	0	0	0	0	0	0	0	0	0	0	0	1	0	0	0	1	0	1
Alabama	AL	2014	2014h1	Bmw I8	phev	0	0	0	0	0	0	0	0	0	0	0	0	0	0	0	0	1	0	0	0	1	0	1
Alabama	AL	2014	2014h1	Bmw X5	phev	0	0	0	0	0	0	0	0	0	0	0	0	0	0	0	0	1	0	0	0	1	0	1
Alabama	AL	2014	2014h1	Cadillac Elr	phev	0	0	0	0	0	0	0	0	0	0	0	0	0	0	0	0	1	0	0	0	1	0	1
Alabama	AL	2014	2014h1	Chevrolet Spark	bev	0	0	0	0	0	0	0	0	0	0	0	0	0	0	0	0	1	0	0	0	1	0	1
Alabama	AL	2014	2014h1	Chevrolet Volt	phev	0	0	0	0	0	0	0	0	0	0	0	0	0	0	0	0	1	0	0	0	1	0	1
Alabama	AL	2014	2014h1	Fiat 500	bev	0	0	0	0	0	0	0	0	0	0	0	0	0	0	0	0	1	0	0	0	1	0	1
Alabama	AL	2014	2014h1	Fisker Karma	phev	0	0	0	0	0	0	0	0	0	0	0	0	0	0	0	0	1	0	0	0	1	0	1
Alabama	AL	2014	2014h1	Ford C-Max	phev	0	0	0	0	0	0	0	0	0	0	0	0	0	0	0	0	1	0	0	0	1	0	1
Alabama	AL	2014	2014h1	Ford Focus	bev	0	0	0	0	0	0	0	0	0	0	0	0	0	0	0	0	1	0	0	0	1	0	1
Alabama	AL	2014	2014h1	Ford Fusion	phev	0	0	0	0	0	0	0	0	0	0	0	0	0	0	0	0	1	0	0	0	1	0	1
Alabama	AL	2014	2014h1	Honda Accord	phev	0	0	0	0	0	0	0	0	0	0	0	0	0	0	0	0	1	0	0	0	1	0	1
Alabama	AL	2014	2014h1	Honda Fit	bev	0	0	0	0	0	0	0	0	0	0	0	0	0	0	0	0	1	0	0	0	1	0	1
Alabama	AL	2014	2014h1	Hyundai Sonata	phev	0	0	0	0	0	0	0	0	0	0	0	0	0	0	0	0	1	0	0	0	1	0	1
Alabama	AL	2014	2014h1	Kia Soul Ev	bev	0	0	0	0	0	0	0	0	0	0	0	0	0	0	0	0	1	0	0	0	1	0	1
Alabama	AL	2014	2014h1	Mclaren P1	phev	0	0	0	0	0	0	0	0	0	0	0	0	0	0	0	0	1	0	0	0	1	0	1
Alabama	AL	2014	2014h1	Mercedes-Benz B-Class	bev	0	0	0	0	0	0	0	0	0	0	0	0	0	0	0	0	1	0	0	0	1	0	1
Alabama	AL	2014	2014h1	Mitsubishi I-Miev	bev	0	0	0	0	0	0	0	0	0	0	0	0	0	0	0	0	1	0	0	0	1	0	1
Alabama	AL	2014	2014h1	Nissan Leaf	bev	0	0	0	0	0	0	0	0	0	0	0	0	0	0	0	0	1	0	0	0	1	0	1
Alabama	AL	2014	2014h1	Porsche 918	phev	0	0	0	0	0	0	0	0	0	0	0	0	0	0	0	0	1	0	0	0	1	0	1
Alabama	AL	2014	2014h1	Porsche Cayenne	phev	0	0	0	0	0	0	0	0	0	0	0	0	0	0	0	0	1	0	0	0	1	0	1
Alabama	AL	2014	2014h1	Porsche Panamera	phev	0	0	0	0	0	0	0	0	0	0	0	0	0	0	0	0	1	0	0	0	1	0	1
Alabama	AL	2014	2014h1	Smartcar Fortwo	bev	0	0	0	0	0	0	0	0	0	0	0	0	0	0	0	0	1	0	0	0	1	0	1
Alabama	AL	2014	2014h1	Tesla Model S	bev	0	0	0	0	0	0	0	0	0	0	0	0	0	0	0	0	1	0	0	0	1	0	1
Alabama	AL	2014	2014h1	Tesla Model X	bev	0	0	0	0	0	0	0	0	0	0	0	0	0	0	0	0	1	0	0	0	1	0	1
Alabama	AL	2014	2014h1	Tesla Roadster	bev	0	0	0	0	0	0	0	0	0	0	0	0	0	0	0	0	1	0	0	0	1	0	1
Alabama	AL	2014	2014h1	Toyota Prius Plug-In	phev	0	0	0	0	0	0	0	0	0	0	0	0	0	0	0	0	1	0	0	0	1	0	1
Alabama	AL	2014	2014h1	Toyota Rav4 Ev	bev	0	0	0	0	0	0	0	0	0	0	0	0	0	0	0	0	1	0	0	0	1	0	1
Alabama	AL	2014	2014h1	Toyota Scion	bev	0	0	0	0	0	0	0	0	0	0	0	0	0	0	0	0	1	0	0	0	1	0	1
Alabama	AL	2014	2014h1	Volkswagen Golf	bev	0	0	0	0	0	0	0	0	0	0	0	0	0	0	0	0	1	0	0	0	1	0	1
Alabama	AL	2014	2014h2	Bmw Active E	bev	0	0	0	0	0	0	0	0	0	0	0	0	0	0	0	0	1	0	0	0	1	0	1
Alabama	AL	2014	2014h2	Bmw I3	bev	0	0	0	0	0	0	0	0	0	0	0	0	0	0	0	0	1	0	0	0	1	0	1
Alabama	AL	2014	2014h2	Bmw I3REx	phev	0	0	0	0	0	0	0	0	0	0	0	0	0	0	0	0	1	0	0	0	1	0	1
Alabama	AL	2014	2014h2	Bmw I8	phev	0	0	0	0	0	0	0	0	0	0	0	0	0	0	0	0	1	0	0	0	1	0	1
Alabama	AL	2014	2014h2	Bmw X5	phev	0	0	0	0	0	0	0	0	0	0	0	0	0	0	0	0	1	0	0	0	1	0	1
Alabama	AL	2014	2014h2	Cadillac Elr	phev	0	0	0	0	0	0	0	0	0	0	0	0	0	0	0	0	1	0	0	0	1	0	1
Alabama	AL	2014	2014h2	Chevrolet Spark	bev	0	0	0	0	0	0	0	0	0	0	0	0	0	0	0	0	1	0	0	0	1	0	1
Alabama	AL	2014	2014h2	Chevrolet Volt	phev	0	0	0	0	0	0	0	0	0	0	0	0	0	0	0	0	1	0	0	0	1	0	1
Alabama	AL	2014	2014h2	Fiat 500	bev	0	0	0	0	0	0	0	0	0	0	0	0	0	0	0	0	1	0	0	0	1	0	1
Alabama	AL	2014	2014h2	Fisker Karma	phev	0	0	0	0	0	0	0	0	0	0	0	0	0	0	0	0	1	0	0	0	1	0	1
Alabama	AL	2014	2014h2	Ford C-Max	phev	0	0	0	0	0	0	0	0	0	0	0	0	0	0	0	0	1	0	0	0	1	0	1
Alabama	AL	2014	2014h2	Ford Focus	bev	0	0	0	0	0	0	0	0	0	0	0	0	0	0	0	0	1	0	0	0	1	0	1
Alabama	AL	2014	2014h2	Ford Fusion	phev	0	0	0	0	0	0	0	0	0	0	0	0	0	0	0	0	1	0	0	0	1	0	1
Alabama	AL	2014	2014h2	Honda Accord	phev	0	0	0	0	0	0	0	0	0	0	0	0	0	0	0	0	1	0	0	0	1	0	1
Alabama	AL	2014	2014h2	Honda Fit	bev	0	0	0	0	0	0	0	0	0	0	0	0	0	0	0	0	1	0	0	0	1	0	1
Alabama	AL	2014	2014h2	Hyundai Sonata	phev	0	0	0	0	0	0	0	0	0	0	0	0	0	0	0	0	1	0	0	0	1	0	1
Alabama	AL	2014	2014h2	Kia Soul Ev	bev	0	0	0	0	0	0	0	0	0	0	0	0	0	0	0	0	1	0	0	0	1	0	1
Alabama	AL	2014	2014h2	Mclaren P1	phev	0	0	0	0	0	0	0	0	0	0	0	0	0	0	0	0	1	0	0	0	1	0	1
Alabama	AL	2014	2014h2	Mercedes-Benz B-Class	bev	0	0	0	0	0	0	0	0	0	0	0	0	0	0	0	0	1	0	0	0	1	0	1
Alabama	AL	2014	2014h2	Mitsubishi I-Miev	bev	0	0	0	0	0	0	0	0	0	0	0	0	0	0	0	0	1	0	0	0	1	0	1
Alabama	AL	2014	2014h2	Nissan Leaf	bev	0	0	0	0	0	0	0	0	0	0	0	0	0	0	0	0	1	0	0	0	1	0	1
Alabama	AL	2014	2014h2	Porsche 918	phev	0	0	0	0	0	0	0	0	0	0	0	0	0	0	0	0	1	0	0	0	1	0	1
Alabama	AL	2014	2014h2	Porsche Cayenne	phev	0	0	0	0	0	0	0	0	0	0	0	0	0	0	0	0	1	0	0	0	1	0	1
Alabama	AL	2014	2014h2	Porsche Panamera	phev	0	0	0	0	0	0	0	0	0	0	0	0	0	0	0	0	1	0	0	0	1	0	1
Alabama	AL	2014	2014h2	Smartcar Fortwo	bev	0	0	0	0	0	0	0	0	0	0	0	0	0	0	0	0	1	0	0	0	1	0	1
Alabama	AL	2014	2014h2	Tesla Model S	bev	0	0	0	0	0	0	0	0	0	0	0	0	0	0	0	0	1	0	0	0	1	0	1
Alabama	AL	2014	2014h2	Tesla Model X	bev	0	0	0	0	0	0	0	0	0	0	0	0	0	0	0	0	1	0	0	0	1	0	1
Alabama	AL	2014	2014h2	Tesla Roadster	bev	0	0	0	0	0	0	0	0	0	0	0	0	0	0	0	0	1	0	0	0	1	0	1
Alabama	AL	2014	2014h2	Toyota Prius Plug-In	phev	0	0	0	0	0	0	0	0	0	0	0	0	0	0	0	0	1	0	0	0	1	0	1
Alabama	AL	2014	2014h2	Toyota Rav4 Ev	bev	0	0	0	0	0	0	0	0	0	0	0	0	0	0	0	0	1	0	0	0	1	0	1
Alabama	AL	2014	2014h2	Toyota Scion	bev	0	0	0	0	0	0	0	0	0	0	0	0	0	0	0	0	1	0	0	0	1	0	1
Alabama	AL	2014	2014h2	Volkswagen Golf	bev	0	0	0	0	0	0	0	0	0	0	0	0	0	0	0	0	1	0	0	0	1	0	1
Alabama	AL	2015	2015h1	Bmw Active E	bev	0	0	0	0	0	0	0	0	0	0	0	0	0	0	0	0	1	0	0	0	1	0	1
Alabama	AL	2015	2015h1	Bmw I3	bev	0	0	0	0	0	0	0	0	0	0	0	0	0	0	0	0	1	0	0	0	1	0	1
Alabama	AL	2015	2015h1	Bmw I3REx	phev	0	0	0	0	0	0	0	0	0	0	0	0	0	0	0	0	1	0	0	0	1	0	1
Alabama	AL	2015	2015h1	Bmw I8	phev	0	0	0	0	0	0	0	0	0	0	0	0	0	0	0	0	1	0	0	0	1	0	1
Alabama	AL	2015	2015h1	Bmw X5	phev	0	0	0	0	0	0	0	0	0	0	0	0	0	0	0	0	1	0	0	0	1	0	1
Alabama	AL	2015	2015h1	Cadillac Elr	phev	0	0	0	0	0	0	0	0	0	0	0	0	0	0	0	0	1	0	0	0	1	0	1
Alabama	AL	2015	2015h1	Chevrolet Spark	bev	0	0	0	0	0	0	0	0	0	0	0	0	0	0	0	0	1	0	0	0	1	0	1
Alabama	AL	2015	2015h1	Chevrolet Volt	phev	0	0	0	0	0	0	0	0	0	0	0	0	0	0	0	0	1	0	0	0	1	0	1
Alabama	AL	2015	2015h1	Fiat 500	bev	0	0	0	0	0	0	0	0	0	0	0	0	0	0	0	0	1	0	0	0	1	0	1
Alabama	AL	2015	2015h1	Fisker Karma	phev	0	0	0	0	0	0	0	0	0	0	0	0	0	0	0	0	1	0	0	0	1	0	1
Alabama	AL	2015	2015h1	Ford C-Max	phev	0	0	0	0	0	0	0	0	0	0	0	0	0	0	0	0	1	0	0	0	1	0	1
Alabama	AL	2015	2015h1	Ford Focus	bev	0	0	0	0	0	0	0	0	0	0	0	0	0	0	0	0	1	0	0	0	1	0	1
Alabama	AL	2015	2015h1	Ford Fusion	phev	0	0	0	0	0	0	0	0	0	0	0	0	0	0	0	0	1	0	0	0	1	0	1
Alabama	AL	2015	2015h1	Honda Accord	phev	0	0	0	0	0	0	0	0	0	0	0	0	0	0	0	0	1	0	0	0	1	0	1
Alabama	AL	2015	2015h1	Honda Fit	bev	0	0	0	0	0	0	0	0	0	0	0	0	0	0	0	0	1	0	0	0	1	0	1
Alabama	AL	2015	2015h1	Hyundai Sonata	phev	0	0	0	0	0	0	0	0	0	0	0	0	0	0	0	0	1	0	0	0	1	0	1
Alabama	AL	2015	2015h1	Kia Soul Ev	bev	0	0	0	0	0	0	0	0	0	0	0	0	0	0	0	0	1	0	0	0	1	0	1
Alabama	AL	2015	2015h1	Mclaren P1	phev	0	0	0	0	0	0	0	0	0	0	0	0	0	0	0	0	1	0	0	0	1	0	1
Alabama	AL	2015	2015h1	Mercedes-Benz B-Class	bev	0	0	0	0	0	0	0	0	0	0	0	0	0	0	0	0	1	0	0	0	1	0	1
Alabama	AL	2015	2015h1	Mitsubishi I-Miev	bev	0	0	0	0	0	0	0	0	0	0	0	0	0	0	0	0	1	0	0	0	1	0	1
Alabama	AL	2015	2015h1	Nissan Leaf	bev	0	0	0	0	0	0	0	0	0	0	0	0	0	0	0	0	1	0	0	0	1	0	1
Alabama	AL	2015	2015h1	Porsche 918	phev	0	0	0	0	0	0	0	0	0	0	0	0	0	0	0	0	1	0	0	0	1	0	1
Alabama	AL	2015	2015h1	Porsche Cayenne	phev	0	0	0	0	0	0	0	0	0	0	0	0	0	0	0	0	1	0	0	0	1	0	1
Alabama	AL	2015	2015h1	Porsche Panamera	phev	0	0	0	0	0	0	0	0	0	0	0	0	0	0	0	0	1	0	0	0	1	0	1
Alabama	AL	2015	2015h1	Smartcar Fortwo	bev	0	0	0	0	0	0	0	0	0	0	0	0	0	0	0	0	1	0	0	0	1	0	1
Alabama	AL	2015	2015h1	Tesla Model S	bev	0	0	0	0	0	0	0	0	0	0	0	0	0	0	0	0	1	0	0	0	1	0	1
Alabama	AL	2015	2015h1	Tesla Model X	bev	0	0	0	0	0	0	0	0	0	0	0	0	0	0	0	0	1	0	0	0	1	0	1
Alabama	AL	2015	2015h1	Tesla Roadster	bev	0	0	0	0	0	0	0	0	0	0	0	0	0	0	0	0	1	0	0	0	1	0	1
Alabama	AL	2015	2015h1	Toyota Prius Plug-In	phev	0	0	0	0	0	0	0	0	0	0	0	0	0	0	0	0	1	0	0	0	1	0	1
Alabama	AL	2015	2015h1	Toyota Rav4 Ev	bev	0	0	0	0	0	0	0	0	0	0	0	0	0	0	0	0	1	0	0	0	1	0	1
Alabama	AL	2015	2015h1	Toyota Scion	bev	0	0	0	0	0	0	0	0	0	0	0	0	0	0	0	0	1	0	0	0	1	0	1
Alabama	AL	2015	2015h1	Volkswagen Golf	bev	0	0	0	0	0	0	0	0	0	0	0	0	0	0	0	0	1	0	0	0	1	0	1
Alabama	AL	2015	2015h2	Bmw Active E	bev	0	0	0	0	0	0	0	0	0	0	0	0	0	0	0	0	1	0	0	0	1	0	1
Alabama	AL	2015	2015h2	Bmw I3	bev	0	0	0	0	0	0	0	0	0	0	0	0	0	0	0	0	1	0	0	0	1	0	1
Alabama	AL	2015	2015h2	Bmw I3REx	phev	0	0	0	0	0	0	0	0	0	0	0	0	0	0	0	0	1	0	0	0	1	0	1
Alabama	AL	2015	2015h2	Bmw I8	phev	0	0	0	0	0	0	0	0	0	0	0	0	0	0	0	0	1	0	0	0	1	0	1
Alabama	AL	2015	2015h2	Bmw X5	phev	0	0	0	0	0	0	0	0	0	0	0	0	0	0	0	0	1	0	0	0	1	0	1
Alabama	AL	2015	2015h2	Cadillac Elr	phev	0	0	0	0	0	0	0	0	0	0	0	0	0	0	0	0	1	0	0	0	1	0	1
Alabama	AL	2015	2015h2	Chevrolet Spark	bev	0	0	0	0	0	0	0	0	0	0	0	0	0	0	0	0	1	0	0	0	1	0	1
Alabama	AL	2015	2015h2	Chevrolet Volt	phev	0	0	0	0	0	0	0	0	0	0	0	0	0	0	0	0	1	0	0	0	1	0	1
Alabama	AL	2015	2015h2	Fiat 500	bev	0	0	0	0	0	0	0	0	0	0	0	0	0	0	0	0	1	0	0	0	1	0	1
Alabama	AL	2015	2015h2	Fisker Karma	phev	0	0	0	0	0	0	0	0	0	0	0	0	0	0	0	0	1	0	0	0	1	0	1
Alabama	AL	2015	2015h2	Ford C-Max	phev	0	0	0	0	0	0	0	0	0	0	0	0	0	0	0	0	1	0	0	0	1	0	1
Alabama	AL	2015	2015h2	Ford Focus	bev	0	0	0	0	0	0	0	0	0	0	0	0	0	0	0	0	1	0	0	0	1	0	1
Alabama	AL	2015	2015h2	Ford Fusion	phev	0	0	0	0	0	0	0	0	0	0	0	0	0	0	0	0	1	0	0	0	1	0	1
Alabama	AL	2015	2015h2	Honda Accord	phev	0	0	0	0	0	0	0	0	0	0	0	0	0	0	0	0	1	0	0	0	1	0	1
Alabama	AL	2015	2015h2	Honda Fit	bev	0	0	0	0	0	0	0	0	0	0	0	0	0	0	0	0	1	0	0	0	1	0	1
Alabama	AL	2015	2015h2	Hyundai Sonata	phev	0	0	0	0	0	0	0	0	0	0	0	0	0	0	0	0	1	0	0	0	1	0	1
Alabama	AL	2015	2015h2	Kia Soul Ev	bev	0	0	0	0	0	0	0	0	0	0	0	0	0	0	0	0	1	0	0	0	1	0	1
Alabama	AL	2015	2015h2	Mclaren P1	phev	0	0	0	0	0	0	0	0	0	0	0	0	0	0	0	0	1	0	0	0	1	0	1
Alabama	AL	2015	2015h2	Mercedes-Benz B-Class	bev	0	0	0	0	0	0	0	0	0	0	0	0	0	0	0	0	1	0	0	0	1	0	1
Alabama	AL	2015	2015h2	Mitsubishi I-Miev	bev	0	0	0	0	0	0	0	0	0	0	0	0	0	0	0	0	1	0	0	0	1	0	1
Alabama	AL	2015	2015h2	Nissan Leaf	bev	0	0	0	0	0	0	0	0	0	0	0	0	0	0	0	0	1	0	0	0	1	0	1
Alabama	AL	2015	2015h2	Porsche 918	phev	0	0	0	0	0	0	0	0	0	0	0	0	0	0	0	0	1	0	0	0	1	0	1
Alabama	AL	2015	2015h2	Porsche Cayenne	phev	0	0	0	0	0	0	0	0	0	0	0	0	0	0	0	0	1	0	0	0	1	0	1
Alabama	AL	2015	2015h2	Porsche Panamera	phev	0	0	0	0	0	0	0	0	0	0	0	0	0	0	0	0	1	0	0	0	1	0	1
Alabama	AL	2015	2015h2	Smartcar Fortwo	bev	0	0	0	0	0	0	0	0	0	0	0	0	0	0	0	0	1	0	0	0	1	0	1
Alabama	AL	2015	2015h2	Tesla Model S	bev	0	0	0	0	0	0	0	0	0	0	0	0	0	0	0	0	1	0	0	0	1	0	1
Alabama	AL	2015	2015h2	Tesla Model X	bev	0	0	0	0	0	0	0	0	0	0	0	0	0	0	0	0	1	0	0	0	1	0	1
Alabama	AL	2015	2015h2	Tesla Roadster	bev	0	0	0	0	0	0	0	0	0	0	0	0	0	0	0	0	1	0	0	0	1	0	1
Alabama	AL	2015	2015h2	Toyota Prius Plug-In	phev	0	0	0	0	0	0	0	0	0	0	0	0	0	0	0	0	1	0	0	0	1	0	1
Alabama	AL	2015	2015h2	Toyota Rav4 Ev	bev	0	0	0	0	0	0	0	0	0	0	0	0	0	0	0	0	1	0	0	0	1	0	1
Alabama	AL	2015	2015h2	Toyota Scion	bev	0	0	0	0	0	0	0	0	0	0	0	0	0	0	0	0	1	0	0	0	1	0	1
Alabama	AL	2015	2015h2	Volkswagen Golf	bev	0	0	0	0	0	0	0	0	0	0	0	0	0	0	0	0	1	0	0	0	1	0	1
Alaska	AK	2010	2010h1	Bmw Active E	bev	0	0	0	0	0	0	0	0	0	0	0	0	0	0	0	0	0	0	0	0	0	0	0
Alaska	AK	2010	2010h1	Bmw I3	bev	0	0	0	0	0	0	0	0	0	0	0	0	0	0	0	0	0	0	0	0	0	0	0
Alaska	AK	2010	2010h1	Bmw I3REx	phev	0	0	0	0	0	0	0	0	0	0	0	0	0	0	0	0	0	0	0	0	0	0	0
Alaska	AK	2010	2010h1	Bmw I8	phev	0	0	0	0	0	0	0	0	0	0	0	0	0	0	0	0	0	0	0	0	0	0	0
Alaska	AK	2010	2010h1	Bmw X5	phev	0	0	0	0	0	0	0	0	0	0	0	0	0	0	0	0	0	0	0	0	0	0	0
Alaska	AK	2010	2010h1	Cadillac Elr	phev	0	0	0	0	0	0	0	0	0	0	0	0	0	0	0	0	0	0	0	0	0	0	0
Alaska	AK	2010	2010h1	Chevrolet Spark	bev	0	0	0	0	0	0	0	0	0	0	0	0	0	0	0	0	0	0	0	0	0	0	0
Alaska	AK	2010	2010h1	Chevrolet Volt	phev	0	0	0	0	0	0	0	0	0	0	0	0	0	0	0	0	0	0	0	0	0	0	0
Alaska	AK	2010	2010h1	Fiat 500	bev	0	0	0	0	0	0	0	0	0	0	0	0	0	0	0	0	0	0	0	0	0	0	0
Alaska	AK	2010	2010h1	Fisker Karma	phev	0	0	0	0	0	0	0	0	0	0	0	0	0	0	0	0	0	0	0	0	0	0	0
Alaska	AK	2010	2010h1	Ford C-Max	phev	0	0	0	0	0	0	0	0	0	0	0	0	0	0	0	0	0	0	0	0	0	0	0
Alaska	AK	2010	2010h1	Ford Focus	bev	0	0	0	0	0	0	0	0	0	0	0	0	0	0	0	0	0	0	0	0	0	0	0
Alaska	AK	2010	2010h1	Ford Fusion	phev	0	0	0	0	0	0	0	0	0	0	0	0	0	0	0	0	0	0	0	0	0	0	0
Alaska	AK	2010	2010h1	Honda Accord	phev	0	0	0	0	0	0	0	0	0	0	0	0	0	0	0	0	0	0	0	0	0	0	0
Alaska	AK	2010	2010h1	Honda Fit	bev	0	0	0	0	0	0	0	0	0	0	0	0	0	0	0	0	0	0	0	0	0	0	0
Alaska	AK	2010	2010h1	Hyundai Sonata	phev	0	0	0	0	0	0	0	0	0	0	0	0	0	0	0	0	0	0	0	0	0	0	0
Alaska	AK	2010	2010h1	Kia Soul Ev	bev	0	0	0	0	0	0	0	0	0	0	0	0	0	0	0	0	0	0	0	0	0	0	0
Alaska	AK	2010	2010h1	Mclaren P1	phev	0	0	0	0	0	0	0	0	0	0	0	0	0	0	0	0	0	0	0	0	0	0	0
Alaska	AK	2010	2010h1	Mercedes-Benz B-Class	bev	0	0	0	0	0	0	0	0	0	0	0	0	0	0	0	0	0	0	0	0	0	0	0
Alaska	AK	2010	2010h1	Mitsubishi I-Miev	bev	0	0	0	0	0	0	0	0	0	0	0	0	0	0	0	0	0	0	0	0	0	0	0
Alaska	AK	2010	2010h1	Nissan Leaf	bev	0	0	0	0	0	0	0	0	0	0	0	0	0	0	0	0	0	0	0	0	0	0	0
Alaska	AK	2010	2010h1	Porsche 918	phev	0	0	0	0	0	0	0	0	0	0	0	0	0	0	0	0	0	0	0	0	0	0	0
Alaska	AK	2010	2010h1	Porsche Cayenne	phev	0	0	0	0	0	0	0	0	0	0	0	0	0	0	0	0	0	0	0	0	0	0	0
Alaska	AK	2010	2010h1	Porsche Panamera	phev	0	0	0	0	0	0	0	0	0	0	0	0	0	0	0	0	0	0	0	0	0	0	0
Alaska	AK	2010	2010h1	Smartcar Fortwo	bev	0	0	0	0	0	0	0	0	0	0	0	0	0	0	0	0	0	0	0	0	0	0	0
Alaska	AK	2010	2010h1	Tesla Model S	bev	0	0	0	0	0	0	0	0	0	0	0	0	0	0	0	0	0	0	0	0	0	0	0
Alaska	AK	2010	2010h1	Tesla Model X	bev	0	0	0	0	0	0	0	0	0	0	0	0	0	0	0	0	0	0	0	0	0	0	0
Alaska	AK	2010	2010h1	Tesla Roadster	bev	0	0	0	0	0	0	0	0	0	0	0	0	0	0	0	0	0	0	0	0	0	0	0
Alaska	AK	2010	2010h1	Toyota Prius Plug-In	phev	0	0	0	0	0	0	0	0	0	0	0	0	0	0	0	0	0	0	0	0	0	0	0
Alaska	AK	2010	2010h1	Toyota Rav4 Ev	bev	0	0	0	0	0	0	0	0	0	0	0	0	0	0	0	0	0	0	0	0	0	0	0
Alaska	AK	2010	2010h1	Toyota Scion	bev	0	0	0	0	0	0	0	0	0	0	0	0	0	0	0	0	0	0	0	0	0	0	0
Alaska	AK	2010	2010h1	Volkswagen Golf	bev	0	0	0	0	0	0	0	0	0	0	0	0	0	0	0	0	0	0	0	0	0	0	0
Alaska	AK	2010	2010h2	Bmw Active E	bev	0	0	0	0	0	0	0	0	0	0	0	0	0	0	0	0	0	0	0	0	0	0	0
Alaska	AK	2010	2010h2	Bmw I3	bev	0	0	0	0	0	0	0	0	0	0	0	0	0	0	0	0	0	0	0	0	0	0	0
Alaska	AK	2010	2010h2	Bmw I3REx	phev	0	0	0	0	0	0	0	0	0	0	0	0	0	0	0	0	0	0	0	0	0	0	0
Alaska	AK	2010	2010h2	Bmw I8	phev	0	0	0	0	0	0	0	0	0	0	0	0	0	0	0	0	0	0	0	0	0	0	0
Alaska	AK	2010	2010h2	Bmw X5	phev	0	0	0	0	0	0	0	0	0	0	0	0	0	0	0	0	0	0	0	0	0	0	0
Alaska	AK	2010	2010h2	Cadillac Elr	phev	0	0	0	0	0	0	0	0	0	0	0	0	0	0	0	0	0	0	0	0	0	0	0
Alaska	AK	2010	2010h2	Chevrolet Spark	bev	0	0	0	0	0	0	0	0	0	0	0	0	0	0	0	0	0	0	0	0	0	0	0
Alaska	AK	2010	2010h2	Chevrolet Volt	phev	0	0	0	0	0	0	0	0	0	0	0	0	0	0	0	0	0	0	0	0	0	0	0
Alaska	AK	2010	2010h2	Fiat 500	bev	0	0	0	0	0	0	0	0	0	0	0	0	0	0	0	0	0	0	0	0	0	0	0
Alaska	AK	2010	2010h2	Fisker Karma	phev	0	0	0	0	0	0	0	0	0	0	0	0	0	0	0	0	0	0	0	0	0	0	0
Alaska	AK	2010	2010h2	Ford C-Max	phev	0	0	0	0	0	0	0	0	0	0	0	0	0	0	0	0	0	0	0	0	0	0	0
Alaska	AK	2010	2010h2	Ford Focus	bev	0	0	0	0	0	0	0	0	0	0	0	0	0	0	0	0	0	0	0	0	0	0	0
Alaska	AK	2010	2010h2	Ford Fusion	phev	0	0	0	0	0	0	0	0	0	0	0	0	0	0	0	0	0	0	0	0	0	0	0
Alaska	AK	2010	2010h2	Honda Accord	phev	0	0	0	0	0	0	0	0	0	0	0	0	0	0	0	0	0	0	0	0	0	0	0
Alaska	AK	2010	2010h2	Honda Fit	bev	0	0	0	0	0	0	0	0	0	0	0	0	0	0	0	0	0	0	0	0	0	0	0
Alaska	AK	2010	2010h2	Hyundai Sonata	phev	0	0	0	0	0	0	0	0	0	0	0	0	0	0	0	0	0	0	0	0	0	0	0
Alaska	AK	2010	2010h2	Kia Soul Ev	bev	0	0	0	0	0	0	0	0	0	0	0	0	0	0	0	0	0	0	0	0	0	0	0
Alaska	AK	2010	2010h2	Mclaren P1	phev	0	0	0	0	0	0	0	0	0	0	0	0	0	0	0	0	0	0	0	0	0	0	0
Alaska	AK	2010	2010h2	Mercedes-Benz B-Class	bev	0	0	0	0	0	0	0	0	0	0	0	0	0	0	0	0	0	0	0	0	0	0	0
Alaska	AK	2010	2010h2	Mitsubishi I-Miev	bev	0	0	0	0	0	0	0	0	0	0	0	0	0	0	0	0	0	0	0	0	0	0	0
Alaska	AK	2010	2010h2	Nissan Leaf	bev	0	0	0	0	0	0	0	0	0	0	0	0	0	0	0	0	0	0	0	0	0	0	0
Alaska	AK	2010	2010h2	Porsche 918	phev	0	0	0	0	0	0	0	0	0	0	0	0	0	0	0	0	0	0	0	0	0	0	0
Alaska	AK	2010	2010h2	Porsche Cayenne	phev	0	0	0	0	0	0	0	0	0	0	0	0	0	0	0	0	0	0	0	0	0	0	0
Alaska	AK	2010	2010h2	Porsche Panamera	phev	0	0	0	0	0	0	0	0	0	0	0	0	0	0	0	0	0	0	0	0	0	0	0
Alaska	AK	2010	2010h2	Smartcar Fortwo	bev	0	0	0	0	0	0	0	0	0	0	0	0	0	0	0	0	0	0	0	0	0	0	0
Alaska	AK	2010	2010h2	Tesla Model S	bev	0	0	0	0	0	0	0	0	0	0	0	0	0	0	0	0	0	0	0	0	0	0	0
Alaska	AK	2010	2010h2	Tesla Model X	bev	0	0	0	0	0	0	0	0	0	0	0	0	0	0	0	0	0	0	0	0	0	0	0
Alaska	AK	2010	2010h2	Tesla Roadster	bev	0	0	0	0	0	0	0	0	0	0	0	0	0	0	0	0	0	0	0	0	0	0	0
Alaska	AK	2010	2010h2	Toyota Prius Plug-In	phev	0	0	0	0	0	0	0	0	0	0	0	0	0	0	0	0	0	0	0	0	0	0	0
Alaska	AK	2010	2010h2	Toyota Rav4 Ev	bev	0	0	0	0	0	0	0	0	0	0	0	0	0	0	0	0	0	0	0	0	0	0	0
Alaska	AK	2010	2010h2	Toyota Scion	bev	0	0	0	0	0	0	0	0	0	0	0	0	0	0	0	0	0	0	0	0	0	0	0
Alaska	AK	2010	2010h2	Volkswagen Golf	bev	0	0	0	0	0	0	0	0	0	0	0	0	0	0	0	0	0	0	0	0	0	0	0
Alaska	AK	2011	2011h1	Bmw Active E	bev	0	0	0	0	0	0	0	0	0	0	0	0	0	0	0	0	0	0	0	0	0	0	0
Alaska	AK	2011	2011h1	Bmw I3	bev	0	0	0	0	0	0	0	0	0	0	0	0	0	0	0	0	0	0	0	0	0	0	0
Alaska	AK	2011	2011h1	Bmw I3REx	phev	0	0	0	0	0	0	0	0	0	0	0	0	0	0	0	0	0	0	0	0	0	0	0
Alaska	AK	2011	2011h1	Bmw I8	phev	0	0	0	0	0	0	0	0	0	0	0	0	0	0	0	0	0	0	0	0	0	0	0
Alaska	AK	2011	2011h1	Bmw X5	phev	0	0	0	0	0	0	0	0	0	0	0	0	0	0	0	0	0	0	0	0	0	0	0
Alaska	AK	2011	2011h1	Cadillac Elr	phev	0	0	0	0	0	0	0	0	0	0	0	0	0	0	0	0	0	0	0	0	0	0	0
Alaska	AK	2011	2011h1	Chevrolet Spark	bev	0	0	0	0	0	0	0	0	0	0	0	0	0	0	0	0	0	0	0	0	0	0	0
Alaska	AK	2011	2011h1	Chevrolet Volt	phev	0	0	0	0	0	0	0	0	0	0	0	0	0	0	0	0	0	0	0	0	0	0	0
Alaska	AK	2011	2011h1	Fiat 500	bev	0	0	0	0	0	0	0	0	0	0	0	0	0	0	0	0	0	0	0	0	0	0	0
Alaska	AK	2011	2011h1	Fisker Karma	phev	0	0	0	0	0	0	0	0	0	0	0	0	0	0	0	0	0	0	0	0	0	0	0
Alaska	AK	2011	2011h1	Ford C-Max	phev	0	0	0	0	0	0	0	0	0	0	0	0	0	0	0	0	0	0	0	0	0	0	0
Alaska	AK	2011	2011h1	Ford Focus	bev	0	0	0	0	0	0	0	0	0	0	0	0	0	0	0	0	0	0	0	0	0	0	0
Alaska	AK	2011	2011h1	Ford Fusion	phev	0	0	0	0	0	0	0	0	0	0	0	0	0	0	0	0	0	0	0	0	0	0	0
Alaska	AK	2011	2011h1	Honda Accord	phev	0	0	0	0	0	0	0	0	0	0	0	0	0	0	0	0	0	0	0	0	0	0	0
Alaska	AK	2011	2011h1	Honda Fit	bev	0	0	0	0	0	0	0	0	0	0	0	0	0	0	0	0	0	0	0	0	0	0	0
Alaska	AK	2011	2011h1	Hyundai Sonata	phev	0	0	0	0	0	0	0	0	0	0	0	0	0	0	0	0	0	0	0	0	0	0	0
Alaska	AK	2011	2011h1	Kia Soul Ev	bev	0	0	0	0	0	0	0	0	0	0	0	0	0	0	0	0	0	0	0	0	0	0	0
Alaska	AK	2011	2011h1	Mclaren P1	phev	0	0	0	0	0	0	0	0	0	0	0	0	0	0	0	0	0	0	0	0	0	0	0
Alaska	AK	2011	2011h1	Mercedes-Benz B-Class	bev	0	0	0	0	0	0	0	0	0	0	0	0	0	0	0	0	0	0	0	0	0	0	0
Alaska	AK	2011	2011h1	Mitsubishi I-Miev	bev	0	0	0	0	0	0	0	0	0	0	0	0	0	0	0	0	0	0	0	0	0	0	0
Alaska	AK	2011	2011h1	Nissan Leaf	bev	0	0	0	0	0	0	0	0	0	0	0	0	0	0	0	0	0	0	0	0	0	0	0
Alaska	AK	2011	2011h1	Porsche 918	phev	0	0	0	0	0	0	0	0	0	0	0	0	0	0	0	0	0	0	0	0	0	0	0
Alaska	AK	2011	2011h1	Porsche Cayenne	phev	0	0	0	0	0	0	0	0	0	0	0	0	0	0	0	0	0	0	0	0	0	0	0
Alaska	AK	2011	2011h1	Porsche Panamera	phev	0	0	0	0	0	0	0	0	0	0	0	0	0	0	0	0	0	0	0	0	0	0	0
Alaska	AK	2011	2011h1	Smartcar Fortwo	bev	0	0	0	0	0	0	0	0	0	0	0	0	0	0	0	0	0	0	0	0	0	0	0
Alaska	AK	2011	2011h1	Tesla Model S	bev	0	0	0	0	0	0	0	0	0	0	0	0	0	0	0	0	0	0	0	0	0	0	0
Alaska	AK	2011	2011h1	Tesla Model X	bev	0	0	0	0	0	0	0	0	0	0	0	0	0	0	0	0	0	0	0	0	0	0	0
Alaska	AK	2011	2011h1	Tesla Roadster	bev	0	0	0	0	0	0	0	0	0	0	0	0	0	0	0	0	0	0	0	0	0	0	0
Alaska	AK	2011	2011h1	Toyota Prius Plug-In	phev	0	0	0	0	0	0	0	0	0	0	0	0	0	0	0	0	0	0	0	0	0	0	0
Alaska	AK	2011	2011h1	Toyota Rav4 Ev	bev	0	0	0	0	0	0	0	0	0	0	0	0	0	0	0	0	0	0	0	0	0	0	0
Alaska	AK	2011	2011h1	Toyota Scion	bev	0	0	0	0	0	0	0	0	0	0	0	0	0	0	0	0	0	0	0	0	0	0	0
Alaska	AK	2011	2011h1	Volkswagen Golf	bev	0	0	0	0	0	0	0	0	0	0	0	0	0	0	0	0	0	0	0	0	0	0	0
Alaska	AK	2011	2011h2	Bmw Active E	bev	0	0	0	0	0	0	0	0	0	0	0	0	0	0	0	0	0	0	0	0	0	0	0
Alaska	AK	2011	2011h2	Bmw I3	bev	0	0	0	0	0	0	0	0	0	0	0	0	0	0	0	0	0	0	0	0	0	0	0
Alaska	AK	2011	2011h2	Bmw I3REx	phev	0	0	0	0	0	0	0	0	0	0	0	0	0	0	0	0	0	0	0	0	0	0	0
Alaska	AK	2011	2011h2	Bmw I8	phev	0	0	0	0	0	0	0	0	0	0	0	0	0	0	0	0	0	0	0	0	0	0	0
Alaska	AK	2011	2011h2	Bmw X5	phev	0	0	0	0	0	0	0	0	0	0	0	0	0	0	0	0	0	0	0	0	0	0	0
Alaska	AK	2011	2011h2	Cadillac Elr	phev	0	0	0	0	0	0	0	0	0	0	0	0	0	0	0	0	0	0	0	0	0	0	0
Alaska	AK	2011	2011h2	Chevrolet Spark	bev	0	0	0	0	0	0	0	0	0	0	0	0	0	0	0	0	0	0	0	0	0	0	0
Alaska	AK	2011	2011h2	Chevrolet Volt	phev	0	0	0	0	0	0	0	0	0	0	0	0	0	0	0	0	0	0	0	0	0	0	0
Alaska	AK	2011	2011h2	Fiat 500	bev	0	0	0	0	0	0	0	0	0	0	0	0	0	0	0	0	0	0	0	0	0	0	0
Alaska	AK	2011	2011h2	Fisker Karma	phev	0	0	0	0	0	0	0	0	0	0	0	0	0	0	0	0	0	0	0	0	0	0	0
Alaska	AK	2011	2011h2	Ford C-Max	phev	0	0	0	0	0	0	0	0	0	0	0	0	0	0	0	0	0	0	0	0	0	0	0
Alaska	AK	2011	2011h2	Ford Focus	bev	0	0	0	0	0	0	0	0	0	0	0	0	0	0	0	0	0	0	0	0	0	0	0
Alaska	AK	2011	2011h2	Ford Fusion	phev	0	0	0	0	0	0	0	0	0	0	0	0	0	0	0	0	0	0	0	0	0	0	0
Alaska	AK	2011	2011h2	Honda Accord	phev	0	0	0	0	0	0	0	0	0	0	0	0	0	0	0	0	0	0	0	0	0	0	0
Alaska	AK	2011	2011h2	Honda Fit	bev	0	0	0	0	0	0	0	0	0	0	0	0	0	0	0	0	0	0	0	0	0	0	0
Alaska	AK	2011	2011h2	Hyundai Sonata	phev	0	0	0	0	0	0	0	0	0	0	0	0	0	0	0	0	0	0	0	0	0	0	0
Alaska	AK	2011	2011h2	Kia Soul Ev	bev	0	0	0	0	0	0	0	0	0	0	0	0	0	0	0	0	0	0	0	0	0	0	0
Alaska	AK	2011	2011h2	Mclaren P1	phev	0	0	0	0	0	0	0	0	0	0	0	0	0	0	0	0	0	0	0	0	0	0	0
Alaska	AK	2011	2011h2	Mercedes-Benz B-Class	bev	0	0	0	0	0	0	0	0	0	0	0	0	0	0	0	0	0	0	0	0	0	0	0
Alaska	AK	2011	2011h2	Mitsubishi I-Miev	bev	0	0	0	0	0	0	0	0	0	0	0	0	0	0	0	0	0	0	0	0	0	0	0
Alaska	AK	2011	2011h2	Nissan Leaf	bev	0	0	0	0	0	0	0	0	0	0	0	0	0	0	0	0	0	0	0	0	0	0	0
Alaska	AK	2011	2011h2	Porsche 918	phev	0	0	0	0	0	0	0	0	0	0	0	0	0	0	0	0	0	0	0	0	0	0	0
Alaska	AK	2011	2011h2	Porsche Cayenne	phev	0	0	0	0	0	0	0	0	0	0	0	0	0	0	0	0	0	0	0	0	0	0	0
Alaska	AK	2011	2011h2	Porsche Panamera	phev	0	0	0	0	0	0	0	0	0	0	0	0	0	0	0	0	0	0	0	0	0	0	0
Alaska	AK	2011	2011h2	Smartcar Fortwo	bev	0	0	0	0	0	0	0	0	0	0	0	0	0	0	0	0	0	0	0	0	0	0	0
Alaska	AK	2011	2011h2	Tesla Model S	bev	0	0	0	0	0	0	0	0	0	0	0	0	0	0	0	0	0	0	0	0	0	0	0
Alaska	AK	2011	2011h2	Tesla Model X	bev	0	0	0	0	0	0	0	0	0	0	0	0	0	0	0	0	0	0	0	0	0	0	0
Alaska	AK	2011	2011h2	Tesla Roadster	bev	0	0	0	0	0	0	0	0	0	0	0	0	0	0	0	0	0	0	0	0	0	0	0
Alaska	AK	2011	2011h2	Toyota Prius Plug-In	phev	0	0	0	0	0	0	0	0	0	0	0	0	0	0	0	0	0	0	0	0	0	0	0
Alaska	AK	2011	2011h2	Toyota Rav4 Ev	bev	0	0	0	0	0	0	0	0	0	0	0	0	0	0	0	0	0	0	0	0	0	0	0
Alaska	AK	2011	2011h2	Toyota Scion	bev	0	0	0	0	0	0	0	0	0	0	0	0	0	0	0	0	0	0	0	0	0	0	0
Alaska	AK	2011	2011h2	Volkswagen Golf	bev	0	0	0	0	0	0	0	0	0	0	0	0	0	0	0	0	0	0	0	0	0	0	0
Alaska	AK	2012	2012h1	Bmw Active E	bev	0	0	0	0	0	0	0	0	0	0	0	0	0	0	0	0	0	0	0	0	0	0	0
Alaska	AK	2012	2012h1	Bmw I3	bev	0	0	0	0	0	0	0	0	0	0	0	0	0	0	0	0	0	0	0	0	0	0	0
Alaska	AK	2012	2012h1	Bmw I3REx	phev	0	0	0	0	0	0	0	0	0	0	0	0	0	0	0	0	0	0	0	0	0	0	0
Alaska	AK	2012	2012h1	Bmw I8	phev	0	0	0	0	0	0	0	0	0	0	0	0	0	0	0	0	0	0	0	0	0	0	0
Alaska	AK	2012	2012h1	Bmw X5	phev	0	0	0	0	0	0	0	0	0	0	0	0	0	0	0	0	0	0	0	0	0	0	0
Alaska	AK	2012	2012h1	Cadillac Elr	phev	0	0	0	0	0	0	0	0	0	0	0	0	0	0	0	0	0	0	0	0	0	0	0
Alaska	AK	2012	2012h1	Chevrolet Spark	bev	0	0	0	0	0	0	0	0	0	0	0	0	0	0	0	0	0	0	0	0	0	0	0
Alaska	AK	2012	2012h1	Chevrolet Volt	phev	0	0	0	0	0	0	0	0	0	0	0	0	0	0	0	0	0	0	0	0	0	0	0
Alaska	AK	2012	2012h1	Fiat 500	bev	0	0	0	0	0	0	0	0	0	0	0	0	0	0	0	0	0	0	0	0	0	0	0
Alaska	AK	2012	2012h1	Fisker Karma	phev	0	0	0	0	0	0	0	0	0	0	0	0	0	0	0	0	0	0	0	0	0	0	0
Alaska	AK	2012	2012h1	Ford C-Max	phev	0	0	0	0	0	0	0	0	0	0	0	0	0	0	0	0	0	0	0	0	0	0	0
Alaska	AK	2012	2012h1	Ford Focus	bev	0	0	0	0	0	0	0	0	0	0	0	0	0	0	0	0	0	0	0	0	0	0	0
Alaska	AK	2012	2012h1	Ford Fusion	phev	0	0	0	0	0	0	0	0	0	0	0	0	0	0	0	0	0	0	0	0	0	0	0
Alaska	AK	2012	2012h1	Honda Accord	phev	0	0	0	0	0	0	0	0	0	0	0	0	0	0	0	0	0	0	0	0	0	0	0
Alaska	AK	2012	2012h1	Honda Fit	bev	0	0	0	0	0	0	0	0	0	0	0	0	0	0	0	0	0	0	0	0	0	0	0
Alaska	AK	2012	2012h1	Hyundai Sonata	phev	0	0	0	0	0	0	0	0	0	0	0	0	0	0	0	0	0	0	0	0	0	0	0
Alaska	AK	2012	2012h1	Kia Soul Ev	bev	0	0	0	0	0	0	0	0	0	0	0	0	0	0	0	0	0	0	0	0	0	0	0
Alaska	AK	2012	2012h1	Mclaren P1	phev	0	0	0	0	0	0	0	0	0	0	0	0	0	0	0	0	0	0	0	0	0	0	0
Alaska	AK	2012	2012h1	Mercedes-Benz B-Class	bev	0	0	0	0	0	0	0	0	0	0	0	0	0	0	0	0	0	0	0	0	0	0	0
Alaska	AK	2012	2012h1	Mitsubishi I-Miev	bev	0	0	0	0	0	0	0	0	0	0	0	0	0	0	0	0	0	0	0	0	0	0	0
Alaska	AK	2012	2012h1	Nissan Leaf	bev	0	0	0	0	0	0	0	0	0	0	0	0	0	0	0	0	0	0	0	0	0	0	0
Alaska	AK	2012	2012h1	Porsche 918	phev	0	0	0	0	0	0	0	0	0	0	0	0	0	0	0	0	0	0	0	0	0	0	0
Alaska	AK	2012	2012h1	Porsche Cayenne	phev	0	0	0	0	0	0	0	0	0	0	0	0	0	0	0	0	0	0	0	0	0	0	0
Alaska	AK	2012	2012h1	Porsche Panamera	phev	0	0	0	0	0	0	0	0	0	0	0	0	0	0	0	0	0	0	0	0	0	0	0
Alaska	AK	2012	2012h1	Smartcar Fortwo	bev	0	0	0	0	0	0	0	0	0	0	0	0	0	0	0	0	0	0	0	0	0	0	0
Alaska	AK	2012	2012h1	Tesla Model S	bev	0	0	0	0	0	0	0	0	0	0	0	0	0	0	0	0	0	0	0	0	0	0	0
Alaska	AK	2012	2012h1	Tesla Model X	bev	0	0	0	0	0	0	0	0	0	0	0	0	0	0	0	0	0	0	0	0	0	0	0
Alaska	AK	2012	2012h1	Tesla Roadster	bev	0	0	0	0	0	0	0	0	0	0	0	0	0	0	0	0	0	0	0	0	0	0	0
Alaska	AK	2012	2012h1	Toyota Prius Plug-In	phev	0	0	0	0	0	0	0	0	0	0	0	0	0	0	0	0	0	0	0	0	0	0	0
Alaska	AK	2012	2012h1	Toyota Rav4 Ev	bev	0	0	0	0	0	0	0	0	0	0	0	0	0	0	0	0	0	0	0	0	0	0	0
Alaska	AK	2012	2012h1	Toyota Scion	bev	0	0	0	0	0	0	0	0	0	0	0	0	0	0	0	0	0	0	0	0	0	0	0
Alaska	AK	2012	2012h1	Volkswagen Golf	bev	0	0	0	0	0	0	0	0	0	0	0	0	0	0	0	0	0	0	0	0	0	0	0
Alaska	AK	2012	2012h2	Bmw Active E	bev	0	0	0	0	0	0	0	0	0	0	0	0	0	0	0	0	0	0	0	0	0	0	0
Alaska	AK	2012	2012h2	Bmw I3	bev	0	0	0	0	0	0	0	0	0	0	0	0	0	0	0	0	0	0	0	0	0	0	0
Alaska	AK	2012	2012h2	Bmw I3REx	phev	0	0	0	0	0	0	0	0	0	0	0	0	0	0	0	0	0	0	0	0	0	0	0
Alaska	AK	2012	2012h2	Bmw I8	phev	0	0	0	0	0	0	0	0	0	0	0	0	0	0	0	0	0	0	0	0	0	0	0
Alaska	AK	2012	2012h2	Bmw X5	phev	0	0	0	0	0	0	0	0	0	0	0	0	0	0	0	0	0	0	0	0	0	0	0
Alaska	AK	2012	2012h2	Cadillac Elr	phev	0	0	0	0	0	0	0	0	0	0	0	0	0	0	0	0	0	0	0	0	0	0	0
Alaska	AK	2012	2012h2	Chevrolet Spark	bev	0	0	0	0	0	0	0	0	0	0	0	0	0	0	0	0	0	0	0	0	0	0	0
Alaska	AK	2012	2012h2	Chevrolet Volt	phev	0	0	0	0	0	0	0	0	0	0	0	0	0	0	0	0	0	0	0	0	0	0	0
Alaska	AK	2012	2012h2	Fiat 500	bev	0	0	0	0	0	0	0	0	0	0	0	0	0	0	0	0	0	0	0	0	0	0	0
Alaska	AK	2012	2012h2	Fisker Karma	phev	0	0	0	0	0	0	0	0	0	0	0	0	0	0	0	0	0	0	0	0	0	0	0
Alaska	AK	2012	2012h2	Ford C-Max	phev	0	0	0	0	0	0	0	0	0	0	0	0	0	0	0	0	0	0	0	0	0	0	0
Alaska	AK	2012	2012h2	Ford Focus	bev	0	0	0	0	0	0	0	0	0	0	0	0	0	0	0	0	0	0	0	0	0	0	0
Alaska	AK	2012	2012h2	Ford Fusion	phev	0	0	0	0	0	0	0	0	0	0	0	0	0	0	0	0	0	0	0	0	0	0	0
Alaska	AK	2012	2012h2	Honda Accord	phev	0	0	0	0	0	0	0	0	0	0	0	0	0	0	0	0	0	0	0	0	0	0	0
Alaska	AK	2012	2012h2	Honda Fit	bev	0	0	0	0	0	0	0	0	0	0	0	0	0	0	0	0	0	0	0	0	0	0	0
Alaska	AK	2012	2012h2	Hyundai Sonata	phev	0	0	0	0	0	0	0	0	0	0	0	0	0	0	0	0	0	0	0	0	0	0	0
Alaska	AK	2012	2012h2	Kia Soul Ev	bev	0	0	0	0	0	0	0	0	0	0	0	0	0	0	0	0	0	0	0	0	0	0	0
Alaska	AK	2012	2012h2	Mclaren P1	phev	0	0	0	0	0	0	0	0	0	0	0	0	0	0	0	0	0	0	0	0	0	0	0
Alaska	AK	2012	2012h2	Mercedes-Benz B-Class	bev	0	0	0	0	0	0	0	0	0	0	0	0	0	0	0	0	0	0	0	0	0	0	0
Alaska	AK	2012	2012h2	Mitsubishi I-Miev	bev	0	0	0	0	0	0	0	0	0	0	0	0	0	0	0	0	0	0	0	0	0	0	0
Alaska	AK	2012	2012h2	Nissan Leaf	bev	0	0	0	0	0	0	0	0	0	0	0	0	0	0	0	0	0	0	0	0	0	0	0
Alaska	AK	2012	2012h2	Porsche 918	phev	0	0	0	0	0	0	0	0	0	0	0	0	0	0	0	0	0	0	0	0	0	0	0
Alaska	AK	2012	2012h2	Porsche Cayenne	phev	0	0	0	0	0	0	0	0	0	0	0	0	0	0	0	0	0	0	0	0	0	0	0
Alaska	AK	2012	2012h2	Porsche Panamera	phev	0	0	0	0	0	0	0	0	0	0	0	0	0	0	0	0	0	0	0	0	0	0	0
Alaska	AK	2012	2012h2	Smartcar Fortwo	bev	0	0	0	0	0	0	0	0	0	0	0	0	0	0	0	0	0	0	0	0	0	0	0
Alaska	AK	2012	2012h2	Tesla Model S	bev	0	0	0	0	0	0	0	0	0	0	0	0	0	0	0	0	0	0	0	0	0	0	0
Alaska	AK	2012	2012h2	Tesla Model X	bev	0	0	0	0	0	0	0	0	0	0	0	0	0	0	0	0	0	0	0	0	0	0	0
Alaska	AK	2012	2012h2	Tesla Roadster	bev	0	0	0	0	0	0	0	0	0	0	0	0	0	0	0	0	0	0	0	0	0	0	0
Alaska	AK	2012	2012h2	Toyota Prius Plug-In	phev	0	0	0	0	0	0	0	0	0	0	0	0	0	0	0	0	0	0	0	0	0	0	0
Alaska	AK	2012	2012h2	Toyota Rav4 Ev	bev	0	0	0	0	0	0	0	0	0	0	0	0	0	0	0	0	0	0	0	0	0	0	0
Alaska	AK	2012	2012h2	Toyota Scion	bev	0	0	0	0	0	0	0	0	0	0	0	0	0	0	0	0	0	0	0	0	0	0	0
Alaska	AK	2012	2012h2	Volkswagen Golf	bev	0	0	0	0	0	0	0	0	0	0	0	0	0	0	0	0	0	0	0	0	0	0	0
Alaska	AK	2013	2013h1	Bmw Active E	bev	0	0	0	0	0	0	0	0	0	0	0	0	0	0	0	0	0	0	0	0	0	0	0
Alaska	AK	2013	2013h1	Bmw I3	bev	0	0	0	0	0	0	0	0	0	0	0	0	0	0	0	0	0	0	0	0	0	0	0
Alaska	AK	2013	2013h1	Bmw I3REx	phev	0	0	0	0	0	0	0	0	0	0	0	0	0	0	0	0	0	0	0	0	0	0	0
Alaska	AK	2013	2013h1	Bmw I8	phev	0	0	0	0	0	0	0	0	0	0	0	0	0	0	0	0	0	0	0	0	0	0	0
Alaska	AK	2013	2013h1	Bmw X5	phev	0	0	0	0	0	0	0	0	0	0	0	0	0	0	0	0	0	0	0	0	0	0	0
Alaska	AK	2013	2013h1	Cadillac Elr	phev	0	0	0	0	0	0	0	0	0	0	0	0	0	0	0	0	0	0	0	0	0	0	0
Alaska	AK	2013	2013h1	Chevrolet Spark	bev	0	0	0	0	0	0	0	0	0	0	0	0	0	0	0	0	0	0	0	0	0	0	0
Alaska	AK	2013	2013h1	Chevrolet Volt	phev	0	0	0	0	0	0	0	0	0	0	0	0	0	0	0	0	0	0	0	0	0	0	0
Alaska	AK	2013	2013h1	Fiat 500	bev	0	0	0	0	0	0	0	0	0	0	0	0	0	0	0	0	0	0	0	0	0	0	0
Alaska	AK	2013	2013h1	Fisker Karma	phev	0	0	0	0	0	0	0	0	0	0	0	0	0	0	0	0	0	0	0	0	0	0	0
Alaska	AK	2013	2013h1	Ford C-Max	phev	0	0	0	0	0	0	0	0	0	0	0	0	0	0	0	0	0	0	0	0	0	0	0
Alaska	AK	2013	2013h1	Ford Focus	bev	0	0	0	0	0	0	0	0	0	0	0	0	0	0	0	0	0	0	0	0	0	0	0
Alaska	AK	2013	2013h1	Ford Fusion	phev	0	0	0	0	0	0	0	0	0	0	0	0	0	0	0	0	0	0	0	0	0	0	0
Alaska	AK	2013	2013h1	Honda Accord	phev	0	0	0	0	0	0	0	0	0	0	0	0	0	0	0	0	0	0	0	0	0	0	0
Alaska	AK	2013	2013h1	Honda Fit	bev	0	0	0	0	0	0	0	0	0	0	0	0	0	0	0	0	0	0	0	0	0	0	0
Alaska	AK	2013	2013h1	Hyundai Sonata	phev	0	0	0	0	0	0	0	0	0	0	0	0	0	0	0	0	0	0	0	0	0	0	0
Alaska	AK	2013	2013h1	Kia Soul Ev	bev	0	0	0	0	0	0	0	0	0	0	0	0	0	0	0	0	0	0	0	0	0	0	0
Alaska	AK	2013	2013h1	Mclaren P1	phev	0	0	0	0	0	0	0	0	0	0	0	0	0	0	0	0	0	0	0	0	0	0	0
Alaska	AK	2013	2013h1	Mercedes-Benz B-Class	bev	0	0	0	0	0	0	0	0	0	0	0	0	0	0	0	0	0	0	0	0	0	0	0
Alaska	AK	2013	2013h1	Mitsubishi I-Miev	bev	0	0	0	0	0	0	0	0	0	0	0	0	0	0	0	0	0	0	0	0	0	0	0
Alaska	AK	2013	2013h1	Nissan Leaf	bev	0	0	0	0	0	0	0	0	0	0	0	0	0	0	0	0	0	0	0	0	0	0	0
Alaska	AK	2013	2013h1	Porsche 918	phev	0	0	0	0	0	0	0	0	0	0	0	0	0	0	0	0	0	0	0	0	0	0	0
Alaska	AK	2013	2013h1	Porsche Cayenne	phev	0	0	0	0	0	0	0	0	0	0	0	0	0	0	0	0	0	0	0	0	0	0	0
Alaska	AK	2013	2013h1	Porsche Panamera	phev	0	0	0	0	0	0	0	0	0	0	0	0	0	0	0	0	0	0	0	0	0	0	0
Alaska	AK	2013	2013h1	Smartcar Fortwo	bev	0	0	0	0	0	0	0	0	0	0	0	0	0	0	0	0	0	0	0	0	0	0	0
Alaska	AK	2013	2013h1	Tesla Model S	bev	0	0	0	0	0	0	0	0	0	0	0	0	0	0	0	0	0	0	0	0	0	0	0
Alaska	AK	2013	2013h1	Tesla Model X	bev	0	0	0	0	0	0	0	0	0	0	0	0	0	0	0	0	0	0	0	0	0	0	0
Alaska	AK	2013	2013h1	Tesla Roadster	bev	0	0	0	0	0	0	0	0	0	0	0	0	0	0	0	0	0	0	0	0	0	0	0
Alaska	AK	2013	2013h1	Toyota Prius Plug-In	phev	0	0	0	0	0	0	0	0	0	0	0	0	0	0	0	0	0	0	0	0	0	0	0
Alaska	AK	2013	2013h1	Toyota Rav4 Ev	bev	0	0	0	0	0	0	0	0	0	0	0	0	0	0	0	0	0	0	0	0	0	0	0
Alaska	AK	2013	2013h1	Toyota Scion	bev	0	0	0	0	0	0	0	0	0	0	0	0	0	0	0	0	0	0	0	0	0	0	0
Alaska	AK	2013	2013h1	Volkswagen Golf	bev	0	0	0	0	0	0	0	0	0	0	0	0	0	0	0	0	0	0	0	0	0	0	0
Alaska	AK	2013	2013h2	Bmw Active E	bev	0	0	0	0	0	0	0	0	0	0	0	0	0	0	0	0	0	0	0	0	0	0	0
Alaska	AK	2013	2013h2	Bmw I3	bev	0	0	0	0	0	0	0	0	0	0	0	0	0	0	0	0	0	0	0	0	0	0	0
Alaska	AK	2013	2013h2	Bmw I3REx	phev	0	0	0	0	0	0	0	0	0	0	0	0	0	0	0	0	0	0	0	0	0	0	0
Alaska	AK	2013	2013h2	Bmw I8	phev	0	0	0	0	0	0	0	0	0	0	0	0	0	0	0	0	0	0	0	0	0	0	0
Alaska	AK	2013	2013h2	Bmw X5	phev	0	0	0	0	0	0	0	0	0	0	0	0	0	0	0	0	0	0	0	0	0	0	0
Alaska	AK	2013	2013h2	Cadillac Elr	phev	0	0	0	0	0	0	0	0	0	0	0	0	0	0	0	0	0	0	0	0	0	0	0
Alaska	AK	2013	2013h2	Chevrolet Spark	bev	0	0	0	0	0	0	0	0	0	0	0	0	0	0	0	0	0	0	0	0	0	0	0
Alaska	AK	2013	2013h2	Chevrolet Volt	phev	0	0	0	0	0	0	0	0	0	0	0	0	0	0	0	0	0	0	0	0	0	0	0
Alaska	AK	2013	2013h2	Fiat 500	bev	0	0	0	0	0	0	0	0	0	0	0	0	0	0	0	0	0	0	0	0	0	0	0
Alaska	AK	2013	2013h2	Fisker Karma	phev	0	0	0	0	0	0	0	0	0	0	0	0	0	0	0	0	0	0	0	0	0	0	0
Alaska	AK	2013	2013h2	Ford C-Max	phev	0	0	0	0	0	0	0	0	0	0	0	0	0	0	0	0	0	0	0	0	0	0	0
Alaska	AK	2013	2013h2	Ford Focus	bev	0	0	0	0	0	0	0	0	0	0	0	0	0	0	0	0	0	0	0	0	0	0	0
Alaska	AK	2013	2013h2	Ford Fusion	phev	0	0	0	0	0	0	0	0	0	0	0	0	0	0	0	0	0	0	0	0	0	0	0
Alaska	AK	2013	2013h2	Honda Accord	phev	0	0	0	0	0	0	0	0	0	0	0	0	0	0	0	0	0	0	0	0	0	0	0
Alaska	AK	2013	2013h2	Honda Fit	bev	0	0	0	0	0	0	0	0	0	0	0	0	0	0	0	0	0	0	0	0	0	0	0
Alaska	AK	2013	2013h2	Hyundai Sonata	phev	0	0	0	0	0	0	0	0	0	0	0	0	0	0	0	0	0	0	0	0	0	0	0
Alaska	AK	2013	2013h2	Kia Soul Ev	bev	0	0	0	0	0	0	0	0	0	0	0	0	0	0	0	0	0	0	0	0	0	0	0
Alaska	AK	2013	2013h2	Mclaren P1	phev	0	0	0	0	0	0	0	0	0	0	0	0	0	0	0	0	0	0	0	0	0	0	0
Alaska	AK	2013	2013h2	Mercedes-Benz B-Class	bev	0	0	0	0	0	0	0	0	0	0	0	0	0	0	0	0	0	0	0	0	0	0	0
Alaska	AK	2013	2013h2	Mitsubishi I-Miev	bev	0	0	0	0	0	0	0	0	0	0	0	0	0	0	0	0	0	0	0	0	0	0	0
Alaska	AK	2013	2013h2	Nissan Leaf	bev	0	0	0	0	0	0	0	0	0	0	0	0	0	0	0	0	0	0	0	0	0	0	0
Alaska	AK	2013	2013h2	Porsche 918	phev	0	0	0	0	0	0	0	0	0	0	0	0	0	0	0	0	0	0	0	0	0	0	0
Alaska	AK	2013	2013h2	Porsche Cayenne	phev	0	0	0	0	0	0	0	0	0	0	0	0	0	0	0	0	0	0	0	0	0	0	0
Alaska	AK	2013	2013h2	Porsche Panamera	phev	0	0	0	0	0	0	0	0	0	0	0	0	0	0	0	0	0	0	0	0	0	0	0
Alaska	AK	2013	2013h2	Smartcar Fortwo	bev	0	0	0	0	0	0	0	0	0	0	0	0	0	0	0	0	0	0	0	0	0	0	0
Alaska	AK	2013	2013h2	Tesla Model S	bev	0	0	0	0	0	0	0	0	0	0	0	0	0	0	0	0	0	0	0	0	0	0	0
Alaska	AK	2013	2013h2	Tesla Model X	bev	0	0	0	0	0	0	0	0	0	0	0	0	0	0	0	0	0	0	0	0	0	0	0
Alaska	AK	2013	2013h2	Tesla Roadster	bev	0	0	0	0	0	0	0	0	0	0	0	0	0	0	0	0	0	0	0	0	0	0	0
Alaska	AK	2013	2013h2	Toyota Prius Plug-In	phev	0	0	0	0	0	0	0	0	0	0	0	0	0	0	0	0	0	0	0	0	0	0	0
Alaska	AK	2013	2013h2	Toyota Rav4 Ev	bev	0	0	0	0	0	0	0	0	0	0	0	0	0	0	0	0	0	0	0	0	0	0	0
Alaska	AK	2013	2013h2	Toyota Scion	bev	0	0	0	0	0	0	0	0	0	0	0	0	0	0	0	0	0	0	0	0	0	0	0
Alaska	AK	2013	2013h2	Volkswagen Golf	bev	0	0	0	0	0	0	0	0	0	0	0	0	0	0	0	0	0	0	0	0	0	0	0
Alaska	AK	2014	2014h1	Bmw Active E	bev	0	0	0	0	0	0	0	0	0	0	0	0	0	0	0	0	0	0	0	0	0	0	0
Alaska	AK	2014	2014h1	Bmw I3	bev	0	0	0	0	0	0	0	0	0	0	0	0	0	0	0	0	0	0	0	0	0	0	0
Alaska	AK	2014	2014h1	Bmw I3REx	phev	0	0	0	0	0	0	0	0	0	0	0	0	0	0	0	0	0	0	0	0	0	0	0
Alaska	AK	2014	2014h1	Bmw I8	phev	0	0	0	0	0	0	0	0	0	0	0	0	0	0	0	0	0	0	0	0	0	0	0
Alaska	AK	2014	2014h1	Bmw X5	phev	0	0	0	0	0	0	0	0	0	0	0	0	0	0	0	0	0	0	0	0	0	0	0
Alaska	AK	2014	2014h1	Cadillac Elr	phev	0	0	0	0	0	0	0	0	0	0	0	0	0	0	0	0	0	0	0	0	0	0	0
Alaska	AK	2014	2014h1	Chevrolet Spark	bev	0	0	0	0	0	0	0	0	0	0	0	0	0	0	0	0	0	0	0	0	0	0	0
Alaska	AK	2014	2014h1	Chevrolet Volt	phev	0	0	0	0	0	0	0	0	0	0	0	0	0	0	0	0	0	0	0	0	0	0	0
Alaska	AK	2014	2014h1	Fiat 500	bev	0	0	0	0	0	0	0	0	0	0	0	0	0	0	0	0	0	0	0	0	0	0	0
Alaska	AK	2014	2014h1	Fisker Karma	phev	0	0	0	0	0	0	0	0	0	0	0	0	0	0	0	0	0	0	0	0	0	0	0
Alaska	AK	2014	2014h1	Ford C-Max	phev	0	0	0	0	0	0	0	0	0	0	0	0	0	0	0	0	0	0	0	0	0	0	0
Alaska	AK	2014	2014h1	Ford Focus	bev	0	0	0	0	0	0	0	0	0	0	0	0	0	0	0	0	0	0	0	0	0	0	0
Alaska	AK	2014	2014h1	Ford Fusion	phev	0	0	0	0	0	0	0	0	0	0	0	0	0	0	0	0	0	0	0	0	0	0	0
Alaska	AK	2014	2014h1	Honda Accord	phev	0	0	0	0	0	0	0	0	0	0	0	0	0	0	0	0	0	0	0	0	0	0	0
Alaska	AK	2014	2014h1	Honda Fit	bev	0	0	0	0	0	0	0	0	0	0	0	0	0	0	0	0	0	0	0	0	0	0	0
Alaska	AK	2014	2014h1	Hyundai Sonata	phev	0	0	0	0	0	0	0	0	0	0	0	0	0	0	0	0	0	0	0	0	0	0	0
Alaska	AK	2014	2014h1	Kia Soul Ev	bev	0	0	0	0	0	0	0	0	0	0	0	0	0	0	0	0	0	0	0	0	0	0	0
Alaska	AK	2014	2014h1	Mclaren P1	phev	0	0	0	0	0	0	0	0	0	0	0	0	0	0	0	0	0	0	0	0	0	0	0
Alaska	AK	2014	2014h1	Mercedes-Benz B-Class	bev	0	0	0	0	0	0	0	0	0	0	0	0	0	0	0	0	0	0	0	0	0	0	0
Alaska	AK	2014	2014h1	Mitsubishi I-Miev	bev	0	0	0	0	0	0	0	0	0	0	0	0	0	0	0	0	0	0	0	0	0	0	0
Alaska	AK	2014	2014h1	Nissan Leaf	bev	0	0	0	0	0	0	0	0	0	0	0	0	0	0	0	0	0	0	0	0	0	0	0
Alaska	AK	2014	2014h1	Porsche 918	phev	0	0	0	0	0	0	0	0	0	0	0	0	0	0	0	0	0	0	0	0	0	0	0
Alaska	AK	2014	2014h1	Porsche Cayenne	phev	0	0	0	0	0	0	0	0	0	0	0	0	0	0	0	0	0	0	0	0	0	0	0
Alaska	AK	2014	2014h1	Porsche Panamera	phev	0	0	0	0	0	0	0	0	0	0	0	0	0	0	0	0	0	0	0	0	0	0	0
Alaska	AK	2014	2014h1	Smartcar Fortwo	bev	0	0	0	0	0	0	0	0	0	0	0	0	0	0	0	0	0	0	0	0	0	0	0
Alaska	AK	2014	2014h1	Tesla Model S	bev	0	0	0	0	0	0	0	0	0	0	0	0	0	0	0	0	0	0	0	0	0	0	0
Alaska	AK	2014	2014h1	Tesla Model X	bev	0	0	0	0	0	0	0	0	0	0	0	0	0	0	0	0	0	0	0	0	0	0	0
Alaska	AK	2014	2014h1	Tesla Roadster	bev	0	0	0	0	0	0	0	0	0	0	0	0	0	0	0	0	0	0	0	0	0	0	0
Alaska	AK	2014	2014h1	Toyota Prius Plug-In	phev	0	0	0	0	0	0	0	0	0	0	0	0	0	0	0	0	0	0	0	0	0	0	0
Alaska	AK	2014	2014h1	Toyota Rav4 Ev	bev	0	0	0	0	0	0	0	0	0	0	0	0	0	0	0	0	0	0	0	0	0	0	0
Alaska	AK	2014	2014h1	Toyota Scion	bev	0	0	0	0	0	0	0	0	0	0	0	0	0	0	0	0	0	0	0	0	0	0	0
Alaska	AK	2014	2014h1	Volkswagen Golf	bev	0	0	0	0	0	0	0	0	0	0	0	0	0	0	0	0	0	0	0	0	0	0	0
Alaska	AK	2014	2014h2	Bmw Active E	bev	0	0	0	0	0	0	0	0	0	0	0	0	0	0	0	0	0	0	0	0	0	0	0
Alaska	AK	2014	2014h2	Bmw I3	bev	0	0	0	0	0	0	0	0	0	0	0	0	0	0	0	0	0	0	0	0	0	0	0
Alaska	AK	2014	2014h2	Bmw I3REx	phev	0	0	0	0	0	0	0	0	0	0	0	0	0	0	0	0	0	0	0	0	0	0	0
Alaska	AK	2014	2014h2	Bmw I8	phev	0	0	0	0	0	0	0	0	0	0	0	0	0	0	0	0	0	0	0	0	0	0	0
Alaska	AK	2014	2014h2	Bmw X5	phev	0	0	0	0	0	0	0	0	0	0	0	0	0	0	0	0	0	0	0	0	0	0	0
Alaska	AK	2014	2014h2	Cadillac Elr	phev	0	0	0	0	0	0	0	0	0	0	0	0	0	0	0	0	0	0	0	0	0	0	0
Alaska	AK	2014	2014h2	Chevrolet Spark	bev	0	0	0	0	0	0	0	0	0	0	0	0	0	0	0	0	0	0	0	0	0	0	0
Alaska	AK	2014	2014h2	Chevrolet Volt	phev	0	0	0	0	0	0	0	0	0	0	0	0	0	0	0	0	0	0	0	0	0	0	0
Alaska	AK	2014	2014h2	Fiat 500	bev	0	0	0	0	0	0	0	0	0	0	0	0	0	0	0	0	0	0	0	0	0	0	0
Alaska	AK	2014	2014h2	Fisker Karma	phev	0	0	0	0	0	0	0	0	0	0	0	0	0	0	0	0	0	0	0	0	0	0	0
Alaska	AK	2014	2014h2	Ford C-Max	phev	0	0	0	0	0	0	0	0	0	0	0	0	0	0	0	0	0	0	0	0	0	0	0
Alaska	AK	2014	2014h2	Ford Focus	bev	0	0	0	0	0	0	0	0	0	0	0	0	0	0	0	0	0	0	0	0	0	0	0
Alaska	AK	2014	2014h2	Ford Fusion	phev	0	0	0	0	0	0	0	0	0	0	0	0	0	0	0	0	0	0	0	0	0	0	0
Alaska	AK	2014	2014h2	Honda Accord	phev	0	0	0	0	0	0	0	0	0	0	0	0	0	0	0	0	0	0	0	0	0	0	0
Alaska	AK	2014	2014h2	Honda Fit	bev	0	0	0	0	0	0	0	0	0	0	0	0	0	0	0	0	0	0	0	0	0	0	0
Alaska	AK	2014	2014h2	Hyundai Sonata	phev	0	0	0	0	0	0	0	0	0	0	0	0	0	0	0	0	0	0	0	0	0	0	0
Alaska	AK	2014	2014h2	Kia Soul Ev	bev	0	0	0	0	0	0	0	0	0	0	0	0	0	0	0	0	0	0	0	0	0	0	0
Alaska	AK	2014	2014h2	Mclaren P1	phev	0	0	0	0	0	0	0	0	0	0	0	0	0	0	0	0	0	0	0	0	0	0	0
Alaska	AK	2014	2014h2	Mercedes-Benz B-Class	bev	0	0	0	0	0	0	0	0	0	0	0	0	0	0	0	0	0	0	0	0	0	0	0
Alaska	AK	2014	2014h2	Mitsubishi I-Miev	bev	0	0	0	0	0	0	0	0	0	0	0	0	0	0	0	0	0	0	0	0	0	0	0
Alaska	AK	2014	2014h2	Nissan Leaf	bev	0	0	0	0	0	0	0	0	0	0	0	0	0	0	0	0	0	0	0	0	0	0	0
Alaska	AK	2014	2014h2	Porsche 918	phev	0	0	0	0	0	0	0	0	0	0	0	0	0	0	0	0	0	0	0	0	0	0	0
Alaska	AK	2014	2014h2	Porsche Cayenne	phev	0	0	0	0	0	0	0	0	0	0	0	0	0	0	0	0	0	0	0	0	0	0	0
Alaska	AK	2014	2014h2	Porsche Panamera	phev	0	0	0	0	0	0	0	0	0	0	0	0	0	0	0	0	0	0	0	0	0	0	0
Alaska	AK	2014	2014h2	Smartcar Fortwo	bev	0	0	0	0	0	0	0	0	0	0	0	0	0	0	0	0	0	0	0	0	0	0	0
Alaska	AK	2014	2014h2	Tesla Model S	bev	0	0	0	0	0	0	0	0	0	0	0	0	0	0	0	0	0	0	0	0	0	0	0
Alaska	AK	2014	2014h2	Tesla Model X	bev	0	0	0	0	0	0	0	0	0	0	0	0	0	0	0	0	0	0	0	0	0	0	0
Alaska	AK	2014	2014h2	Tesla Roadster	bev	0	0	0	0	0	0	0	0	0	0	0	0	0	0	0	0	0	0	0	0	0	0	0
Alaska	AK	2014	2014h2	Toyota Prius Plug-In	phev	0	0	0	0	0	0	0	0	0	0	0	0	0	0	0	0	0	0	0	0	0	0	0
Alaska	AK	2014	2014h2	Toyota Rav4 Ev	bev	0	0	0	0	0	0	0	0	0	0	0	0	0	0	0	0	0	0	0	0	0	0	0
Alaska	AK	2014	2014h2	Toyota Scion	bev	0	0	0	0	0	0	0	0	0	0	0	0	0	0	0	0	0	0	0	0	0	0	0
Alaska	AK	2014	2014h2	Volkswagen Golf	bev	0	0	0	0	0	0	0	0	0	0	0	0	0	0	0	0	0	0	0	0	0	0	0
Alaska	AK	2015	2015h1	Bmw Active E	bev	0	0	0	0	0	0	0	0	0	0	0	0	0	0	0	0	0	0	0	0	0	0	0
Alaska	AK	2015	2015h1	Bmw I3	bev	0	0	0	0	0	0	0	0	0	0	0	0	0	0	0	0	0	0	0	0	0	0	0
Alaska	AK	2015	2015h1	Bmw I3REx	phev	0	0	0	0	0	0	0	0	0	0	0	0	0	0	0	0	0	0	0	0	0	0	0
Alaska	AK	2015	2015h1	Bmw I8	phev	0	0	0	0	0	0	0	0	0	0	0	0	0	0	0	0	0	0	0	0	0	0	0
Alaska	AK	2015	2015h1	Bmw X5	phev	0	0	0	0	0	0	0	0	0	0	0	0	0	0	0	0	0	0	0	0	0	0	0
Alaska	AK	2015	2015h1	Cadillac Elr	phev	0	0	0	0	0	0	0	0	0	0	0	0	0	0	0	0	0	0	0	0	0	0	0
Alaska	AK	2015	2015h1	Chevrolet Spark	bev	0	0	0	0	0	0	0	0	0	0	0	0	0	0	0	0	0	0	0	0	0	0	0
Alaska	AK	2015	2015h1	Chevrolet Volt	phev	0	0	0	0	0	0	0	0	0	0	0	0	0	0	0	0	0	0	0	0	0	0	0
Alaska	AK	2015	2015h1	Fiat 500	bev	0	0	0	0	0	0	0	0	0	0	0	0	0	0	0	0	0	0	0	0	0	0	0
Alaska	AK	2015	2015h1	Fisker Karma	phev	0	0	0	0	0	0	0	0	0	0	0	0	0	0	0	0	0	0	0	0	0	0	0
Alaska	AK	2015	2015h1	Ford C-Max	phev	0	0	0	0	0	0	0	0	0	0	0	0	0	0	0	0	0	0	0	0	0	0	0
Alaska	AK	2015	2015h1	Ford Focus	bev	0	0	0	0	0	0	0	0	0	0	0	0	0	0	0	0	0	0	0	0	0	0	0
Alaska	AK	2015	2015h1	Ford Fusion	phev	0	0	0	0	0	0	0	0	0	0	0	0	0	0	0	0	0	0	0	0	0	0	0
Alaska	AK	2015	2015h1	Honda Accord	phev	0	0	0	0	0	0	0	0	0	0	0	0	0	0	0	0	0	0	0	0	0	0	0
Alaska	AK	2015	2015h1	Honda Fit	bev	0	0	0	0	0	0	0	0	0	0	0	0	0	0	0	0	0	0	0	0	0	0	0
Alaska	AK	2015	2015h1	Hyundai Sonata	phev	0	0	0	0	0	0	0	0	0	0	0	0	0	0	0	0	0	0	0	0	0	0	0
Alaska	AK	2015	2015h1	Kia Soul Ev	bev	0	0	0	0	0	0	0	0	0	0	0	0	0	0	0	0	0	0	0	0	0	0	0
Alaska	AK	2015	2015h1	Mclaren P1	phev	0	0	0	0	0	0	0	0	0	0	0	0	0	0	0	0	0	0	0	0	0	0	0
Alaska	AK	2015	2015h1	Mercedes-Benz B-Class	bev	0	0	0	0	0	0	0	0	0	0	0	0	0	0	0	0	0	0	0	0	0	0	0
Alaska	AK	2015	2015h1	Mitsubishi I-Miev	bev	0	0	0	0	0	0	0	0	0	0	0	0	0	0	0	0	0	0	0	0	0	0	0
Alaska	AK	2015	2015h1	Nissan Leaf	bev	0	0	0	0	0	0	0	0	0	0	0	0	0	0	0	0	0	0	0	0	0	0	0
Alaska	AK	2015	2015h1	Porsche 918	phev	0	0	0	0	0	0	0	0	0	0	0	0	0	0	0	0	0	0	0	0	0	0	0
Alaska	AK	2015	2015h1	Porsche Cayenne	phev	0	0	0	0	0	0	0	0	0	0	0	0	0	0	0	0	0	0	0	0	0	0	0
Alaska	AK	2015	2015h1	Porsche Panamera	phev	0	0	0	0	0	0	0	0	0	0	0	0	0	0	0	0	0	0	0	0	0	0	0
Alaska	AK	2015	2015h1	Smartcar Fortwo	bev	0	0	0	0	0	0	0	0	0	0	0	0	0	0	0	0	0	0	0	0	0	0	0
Alaska	AK	2015	2015h1	Tesla Model S	bev	0	0	0	0	0	0	0	0	0	0	0	0	0	0	0	0	0	0	0	0	0	0	0
Alaska	AK	2015	2015h1	Tesla Model X	bev	0	0	0	0	0	0	0	0	0	0	0	0	0	0	0	0	0	0	0	0	0	0	0
Alaska	AK	2015	2015h1	Tesla Roadster	bev	0	0	0	0	0	0	0	0	0	0	0	0	0	0	0	0	0	0	0	0	0	0	0
Alaska	AK	2015	2015h1	Toyota Prius Plug-In	phev	0	0	0	0	0	0	0	0	0	0	0	0	0	0	0	0	0	0	0	0	0	0	0
Alaska	AK	2015	2015h1	Toyota Rav4 Ev	bev	0	0	0	0	0	0	0	0	0	0	0	0	0	0	0	0	0	0	0	0	0	0	0
Alaska	AK	2015	2015h1	Toyota Scion	bev	0	0	0	0	0	0	0	0	0	0	0	0	0	0	0	0	0	0	0	0	0	0	0
Alaska	AK	2015	2015h1	Volkswagen Golf	bev	0	0	0	0	0	0	0	0	0	0	0	0	0	0	0	0	0	0	0	0	0	0	0
Alaska	AK	2015	2015h2	Bmw Active E	bev	0	0	0	0	0	0	0	0	0	0	0	0	0	0	0	0	0	0	0	0	0	0	0
Alaska	AK	2015	2015h2	Bmw I3	bev	0	0	0	0	0	0	0	0	0	0	0	0	0	0	0	0	0	0	0	0	0	0	0
Alaska	AK	2015	2015h2	Bmw I3REx	phev	0	0	0	0	0	0	0	0	0	0	0	0	0	0	0	0	0	0	0	0	0	0	0
Alaska	AK	2015	2015h2	Bmw I8	phev	0	0	0	0	0	0	0	0	0	0	0	0	0	0	0	0	0	0	0	0	0	0	0
Alaska	AK	2015	2015h2	Bmw X5	phev	0	0	0	0	0	0	0	0	0	0	0	0	0	0	0	0	0	0	0	0	0	0	0
Alaska	AK	2015	2015h2	Cadillac Elr	phev	0	0	0	0	0	0	0	0	0	0	0	0	0	0	0	0	0	0	0	0	0	0	0
Alaska	AK	2015	2015h2	Chevrolet Spark	bev	0	0	0	0	0	0	0	0	0	0	0	0	0	0	0	0	0	0	0	0	0	0	0
Alaska	AK	2015	2015h2	Chevrolet Volt	phev	0	0	0	0	0	0	0	0	0	0	0	0	0	0	0	0	0	0	0	0	0	0	0
Alaska	AK	2015	2015h2	Fiat 500	bev	0	0	0	0	0	0	0	0	0	0	0	0	0	0	0	0	0	0	0	0	0	0	0
Alaska	AK	2015	2015h2	Fisker Karma	phev	0	0	0	0	0	0	0	0	0	0	0	0	0	0	0	0	0	0	0	0	0	0	0
Alaska	AK	2015	2015h2	Ford C-Max	phev	0	0	0	0	0	0	0	0	0	0	0	0	0	0	0	0	0	0	0	0	0	0	0
Alaska	AK	2015	2015h2	Ford Focus	bev	0	0	0	0	0	0	0	0	0	0	0	0	0	0	0	0	0	0	0	0	0	0	0
Alaska	AK	2015	2015h2	Ford Fusion	phev	0	0	0	0	0	0	0	0	0	0	0	0	0	0	0	0	0	0	0	0	0	0	0
Alaska	AK	2015	2015h2	Honda Accord	phev	0	0	0	0	0	0	0	0	0	0	0	0	0	0	0	0	0	0	0	0	0	0	0
Alaska	AK	2015	2015h2	Honda Fit	bev	0	0	0	0	0	0	0	0	0	0	0	0	0	0	0	0	0	0	0	0	0	0	0
Alaska	AK	2015	2015h2	Hyundai Sonata	phev	0	0	0	0	0	0	0	0	0	0	0	0	0	0	0	0	0	0	0	0	0	0	0
Alaska	AK	2015	2015h2	Kia Soul Ev	bev	0	0	0	0	0	0	0	0	0	0	0	0	0	0	0	0	0	0	0	0	0	0	0
Alaska	AK	2015	2015h2	Mclaren P1	phev	0	0	0	0	0	0	0	0	0	0	0	0	0	0	0	0	0	0	0	0	0	0	0
Alaska	AK	2015	2015h2	Mercedes-Benz B-Class	bev	0	0	0	0	0	0	0	0	0	0	0	0	0	0	0	0	0	0	0	0	0	0	0
Alaska	AK	2015	2015h2	Mitsubishi I-Miev	bev	0	0	0	0	0	0	0	0	0	0	0	0	0	0	0	0	0	0	0	0	0	0	0
Alaska	AK	2015	2015h2	Nissan Leaf	bev	0	0	0	0	0	0	0	0	0	0	0	0	0	0	0	0	0	0	0	0	0	0	0
Alaska	AK	2015	2015h2	Porsche 918	phev	0	0	0	0	0	0	0	0	0	0	0	0	0	0	0	0	0	0	0	0	0	0	0
Alaska	AK	2015	2015h2	Porsche Cayenne	phev	0	0	0	0	0	0	0	0	0	0	0	0	0	0	0	0	0	0	0	0	0	0	0
Alaska	AK	2015	2015h2	Porsche Panamera	phev	0	0	0	0	0	0	0	0	0	0	0	0	0	0	0	0	0	0	0	0	0	0	0
Alaska	AK	2015	2015h2	Smartcar Fortwo	bev	0	0	0	0	0	0	0	0	0	0	0	0	0	0	0	0	0	0	0	0	0	0	0
Alaska	AK	2015	2015h2	Tesla Model S	bev	0	0	0	0	0	0	0	0	0	0	0	0	0	0	0	0	0	0	0	0	0	0	0
Alaska	AK	2015	2015h2	Tesla Model X	bev	0	0	0	0	0	0	0	0	0	0	0	0	0	0	0	0	0	0	0	0	0	0	0
Alaska	AK	2015	2015h2	Tesla Roadster	bev	0	0	0	0	0	0	0	0	0	0	0	0	0	0	0	0	0	0	0	0	0	0	0
Alaska	AK	2015	2015h2	Toyota Prius Plug-In	phev	0	0	0	0	0	0	0	0	0	0	0	0	0	0	0	0	0	0	0	0	0	0	0
Alaska	AK	2015	2015h2	Toyota Rav4 Ev	bev	0	0	0	0	0	0	0	0	0	0	0	0	0	0	0	0	0	0	0	0	0	0	0
Alaska	AK	2015	2015h2	Toyota Scion	bev	0	0	0	0	0	0	0	0	0	0	0	0	0	0	0	0	0	0	0	0	0	0	0
Alaska	AK	2015	2015h2	Volkswagen Golf	bev	0	0	0	0	0	0	0	0	0	0	0	0	0	0	0	0	0	0	0	0	0	0	0
Arizona	AZ	2010	2010h1	Bmw Active E	bev	0	0	1	75	1	0	0	1	510.58	2721.124	1	27.75	21.74285	0	0	0	0	1	0	96.74285	2	2817.867	1
Arizona	AZ	2010	2010h1	Bmw I3	bev	0	0	1	75	1	0	0	1	510.58	2721.124	1	27.75	21.74285	0	0	0	0	1	0	96.74285	2	2817.867	1
Arizona	AZ	2010	2010h1	Bmw I3REx	phev	0	0	1	75	0	0	0	0	510.58	0	0	27.75	0	0	0	0	0	1	0	75	1	75	1
Arizona	AZ	2010	2010h1	Bmw I8	phev	0	0	1	75	0	0	0	0	510.58	0	0	27.75	0	0	0	0	0	1	0	75	1	75	1
Arizona	AZ	2010	2010h1	Bmw X5	phev	0	0	1	75	0	0	0	0	510.58	0	0	27.75	0	0	0	0	0	1	0	75	1	75	1
Arizona	AZ	2010	2010h1	Cadillac Elr	phev	0	0	1	75	0	0	0	0	510.58	0	0	27.75	0	0	0	0	0	1	0	75	1	75	1
Arizona	AZ	2010	2010h1	Chevrolet Spark	bev	0	0	1	75	1	0	0	1	510.58	2721.124	1	27.75	21.74285	0	0	0	0	1	0	96.74285	2	2817.867	1
Arizona	AZ	2010	2010h1	Chevrolet Volt	phev	0	0	1	75	0	0	0	0	510.58	0	0	27.75	0	0	0	0	0	1	0	75	1	75	1
Arizona	AZ	2010	2010h1	Fiat 500	bev	0	0	1	75	1	0	0	1	510.58	2721.124	1	27.75	21.74285	0	0	0	0	1	0	96.74285	2	2817.867	1
Arizona	AZ	2010	2010h1	Fisker Karma	phev	0	0	1	75	0	0	0	0	510.58	0	0	27.75	0	0	0	0	0	1	0	75	1	75	1
Arizona	AZ	2010	2010h1	Ford C-Max	phev	0	0	1	75	0	0	0	0	510.58	0	0	27.75	0	0	0	0	0	1	0	75	1	75	1
Arizona	AZ	2010	2010h1	Ford Focus	bev	0	0	1	75	1	0	0	1	510.58	2721.124	1	27.75	21.74285	0	0	0	0	1	0	96.74285	2	2817.867	1
Arizona	AZ	2010	2010h1	Ford Fusion	phev	0	0	1	75	0	0	0	0	510.58	0	0	27.75	0	0	0	0	0	1	0	75	1	75	1
Arizona	AZ	2010	2010h1	Honda Accord	phev	0	0	1	75	0	0	0	0	510.58	0	0	27.75	0	0	0	0	0	1	0	75	1	75	1
Arizona	AZ	2010	2010h1	Honda Fit	bev	0	0	1	75	1	0	0	1	510.58	2721.124	1	27.75	21.74285	0	0	0	0	1	0	96.74285	2	2817.867	1
Arizona	AZ	2010	2010h1	Hyundai Sonata	phev	0	0	1	75	0	0	0	0	510.58	0	0	27.75	0	0	0	0	0	1	0	75	1	75	1
Arizona	AZ	2010	2010h1	Kia Soul Ev	bev	0	0	1	75	1	0	0	1	510.58	2721.124	1	27.75	21.74285	0	0	0	0	1	0	96.74285	2	2817.867	1
Arizona	AZ	2010	2010h1	Mclaren P1	phev	0	0	1	75	0	0	0	0	510.58	0	0	27.75	0	0	0	0	0	1	0	75	1	75	1
Arizona	AZ	2010	2010h1	Mercedes-Benz B-Class	bev	0	0	1	75	1	0	0	1	510.58	2721.124	1	27.75	21.74285	0	0	0	0	1	0	96.74285	2	2817.867	1
Arizona	AZ	2010	2010h1	Mitsubishi I-Miev	bev	0	0	1	75	1	0	0	1	510.58	2721.124	1	27.75	21.74285	0	0	0	0	1	0	96.74285	2	2817.867	1
Arizona	AZ	2010	2010h1	Nissan Leaf	bev	0	0	1	75	1	0	0	1	510.58	2721.124	1	27.75	21.74285	0	0	0	0	1	0	96.74285	2	2817.867	1
Arizona	AZ	2010	2010h1	Porsche 918	phev	0	0	1	75	0	0	0	0	510.58	0	0	27.75	0	0	0	0	0	1	0	75	1	75	1
Arizona	AZ	2010	2010h1	Porsche Cayenne	phev	0	0	1	75	0	0	0	0	510.58	0	0	27.75	0	0	0	0	0	1	0	75	1	75	1
Arizona	AZ	2010	2010h1	Porsche Panamera	phev	0	0	1	75	0	0	0	0	510.58	0	0	27.75	0	0	0	0	0	1	0	75	1	75	1
Arizona	AZ	2010	2010h1	Smartcar Fortwo	bev	0	0	1	75	1	0	0	1	510.58	2721.124	1	27.75	21.74285	0	0	0	0	1	0	96.74285	2	2817.867	1
Arizona	AZ	2010	2010h1	Tesla Model S	bev	0	0	1	75	1	0	0	1	510.58	2721.124	1	27.75	21.74285	0	0	0	0	1	0	96.74285	2	2817.867	1
Arizona	AZ	2010	2010h1	Tesla Model X	bev	0	0	1	75	1	0	0	1	510.58	2721.124	1	27.75	21.74285	0	0	0	0	1	0	96.74285	2	2817.867	1
Arizona	AZ	2010	2010h1	Tesla Roadster	bev	0	0	1	75	1	0	3857.86	1	510.58	2721.124	1	27.75	21.74285	0	0	0	0	1	0	3954.603	2	6675.727	1
Arizona	AZ	2010	2010h1	Toyota Prius Plug-In	phev	0	0	1	75	0	0	0	0	510.58	0	0	27.75	0	0	0	0	0	1	0	75	1	75	1
Arizona	AZ	2010	2010h1	Toyota Rav4 Ev	bev	0	0	1	75	1	0	0	1	510.58	2721.124	1	27.75	21.74285	0	0	0	0	1	0	96.74285	2	2817.867	1
Arizona	AZ	2010	2010h1	Toyota Scion	bev	0	0	1	75	1	0	0	1	510.58	2721.124	1	27.75	21.74285	0	0	0	0	1	0	96.74285	2	2817.867	1
Arizona	AZ	2010	2010h1	Volkswagen Golf	bev	0	0	1	75	1	0	0	1	510.58	2721.124	1	27.75	21.74285	0	0	0	0	1	0	96.74285	2	2817.867	1
Arizona	AZ	2010	2010h2	Bmw Active E	bev	0	0	1	75	1	0	0	1	510.58	2721.124	1	27.75	21.74285	0	0	0	0	1	0	96.74285	2	2817.867	1
Arizona	AZ	2010	2010h2	Bmw I3	bev	0	0	1	75	1	0	0	1	510.58	2721.124	1	27.75	21.74285	0	0	0	0	1	0	96.74285	2	2817.867	1
Arizona	AZ	2010	2010h2	Bmw I3REx	phev	0	0	1	75	0	0	0	0	510.58	0	0	27.75	0	0	0	0	0	1	0	75	1	75	1
Arizona	AZ	2010	2010h2	Bmw I8	phev	0	0	1	75	0	0	0	0	510.58	0	0	27.75	0	0	0	0	0	1	0	75	1	75	1
Arizona	AZ	2010	2010h2	Bmw X5	phev	0	0	1	75	0	0	0	0	510.58	0	0	27.75	0	0	0	0	0	1	0	75	1	75	1
Arizona	AZ	2010	2010h2	Cadillac Elr	phev	0	0	1	75	0	0	0	0	510.58	0	0	27.75	0	0	0	0	0	1	0	75	1	75	1
Arizona	AZ	2010	2010h2	Chevrolet Spark	bev	0	0	1	75	1	0	0	1	510.58	2721.124	1	27.75	21.74285	0	0	0	0	1	0	96.74285	2	2817.867	1
Arizona	AZ	2010	2010h2	Chevrolet Volt	phev	0	0	1	75	0	0	0	0	510.58	0	0	27.75	0	0	0	0	0	1	0	75	1	75	1
Arizona	AZ	2010	2010h2	Fiat 500	bev	0	0	1	75	1	0	0	1	510.58	2721.124	1	27.75	21.74285	0	0	0	0	1	0	96.74285	2	2817.867	1
Arizona	AZ	2010	2010h2	Fisker Karma	phev	0	0	1	75	0	0	0	0	510.58	0	0	27.75	0	0	0	0	0	1	0	75	1	75	1
Arizona	AZ	2010	2010h2	Ford C-Max	phev	0	0	1	75	0	0	0	0	510.58	0	0	27.75	0	0	0	0	0	1	0	75	1	75	1
Arizona	AZ	2010	2010h2	Ford Focus	bev	0	0	1	75	1	0	0	1	510.58	2721.124	1	27.75	21.74285	0	0	0	0	1	0	96.74285	2	2817.867	1
Arizona	AZ	2010	2010h2	Ford Fusion	phev	0	0	1	75	0	0	0	0	510.58	0	0	27.75	0	0	0	0	0	1	0	75	1	75	1
Arizona	AZ	2010	2010h2	Honda Accord	phev	0	0	1	75	0	0	0	0	510.58	0	0	27.75	0	0	0	0	0	1	0	75	1	75	1
Arizona	AZ	2010	2010h2	Honda Fit	bev	0	0	1	75	1	0	0	1	510.58	2721.124	1	27.75	21.74285	0	0	0	0	1	0	96.74285	2	2817.867	1
Arizona	AZ	2010	2010h2	Hyundai Sonata	phev	0	0	1	75	0	0	0	0	510.58	0	0	27.75	0	0	0	0	0	1	0	75	1	75	1
Arizona	AZ	2010	2010h2	Kia Soul Ev	bev	0	0	1	75	1	0	0	1	510.58	2721.124	1	27.75	21.74285	0	0	0	0	1	0	96.74285	2	2817.867	1
Arizona	AZ	2010	2010h2	Mclaren P1	phev	0	0	1	75	0	0	0	0	510.58	0	0	27.75	0	0	0	0	0	1	0	75	1	75	1
Arizona	AZ	2010	2010h2	Mercedes-Benz B-Class	bev	0	0	1	75	1	0	0	1	510.58	2721.124	1	27.75	21.74285	0	0	0	0	1	0	96.74285	2	2817.867	1
Arizona	AZ	2010	2010h2	Mitsubishi I-Miev	bev	0	0	1	75	1	0	0	1	510.58	2721.124	1	27.75	21.74285	0	0	0	0	1	0	96.74285	2	2817.867	1
Arizona	AZ	2010	2010h2	Nissan Leaf	bev	0	0	1	75	1	0	1129.113	1	510.58	2721.124	1	27.75	21.74285	0	0	0	0	1	0	1225.856	2	3946.98	1
Arizona	AZ	2010	2010h2	Porsche 918	phev	0	0	1	75	0	0	0	0	510.58	0	0	27.75	0	0	0	0	0	1	0	75	1	75	1
Arizona	AZ	2010	2010h2	Porsche Cayenne	phev	0	0	1	75	0	0	0	0	510.58	0	0	27.75	0	0	0	0	0	1	0	75	1	75	1
Arizona	AZ	2010	2010h2	Porsche Panamera	phev	0	0	1	75	0	0	0	0	510.58	0	0	27.75	0	0	0	0	0	1	0	75	1	75	1
Arizona	AZ	2010	2010h2	Smartcar Fortwo	bev	0	0	1	75	1	0	0	1	510.58	2721.124	1	27.75	21.74285	0	0	0	0	1	0	96.74285	2	2817.867	1
Arizona	AZ	2010	2010h2	Tesla Model S	bev	0	0	1	75	1	0	0	1	510.58	2721.124	1	27.75	21.74285	0	0	0	0	1	0	96.74285	2	2817.867	1
Arizona	AZ	2010	2010h2	Tesla Model X	bev	0	0	1	75	1	0	0	1	510.58	2721.124	1	27.75	21.74285	0	0	0	0	1	0	96.74285	2	2817.867	1
Arizona	AZ	2010	2010h2	Tesla Roadster	bev	0	0	1	75	1	0	3857.86	1	510.58	2721.124	1	27.75	21.74285	0	0	0	0	1	0	3954.603	2	6675.727	1
Arizona	AZ	2010	2010h2	Toyota Prius Plug-In	phev	0	0	1	75	0	0	0	0	510.58	0	0	27.75	0	0	0	0	0	1	0	75	1	75	1
Arizona	AZ	2010	2010h2	Toyota Rav4 Ev	bev	0	0	1	75	1	0	0	1	510.58	2721.124	1	27.75	21.74285	0	0	0	0	1	0	96.74285	2	2817.867	1
Arizona	AZ	2010	2010h2	Toyota Scion	bev	0	0	1	75	1	0	0	1	510.58	2721.124	1	27.75	21.74285	0	0	0	0	1	0	96.74285	2	2817.867	1
Arizona	AZ	2010	2010h2	Volkswagen Golf	bev	0	0	1	75	1	0	0	1	510.58	2721.124	1	27.75	21.74285	0	0	0	0	1	0	96.74285	2	2817.867	1
Arizona	AZ	2011	2011h1	Bmw Active E	bev	0	0	1	75	1	0	0	1	505.94	2696.396	1	27.75	21.74285	0	0	0	0	1	0	96.74285	2	2793.138	1
Arizona	AZ	2011	2011h1	Bmw I3	bev	0	0	1	75	1	0	0	1	505.94	2696.396	1	27.75	21.74285	0	0	0	0	1	0	96.74285	2	2793.138	1
Arizona	AZ	2011	2011h1	Bmw I3REx	phev	0	0	1	75	0	0	0	0	505.94	0	0	27.75	0	0	0	0	0	1	0	75	1	75	1
Arizona	AZ	2011	2011h1	Bmw I8	phev	0	0	1	75	0	0	0	0	505.94	0	0	27.75	0	0	0	0	0	1	0	75	1	75	1
Arizona	AZ	2011	2011h1	Bmw X5	phev	0	0	1	75	0	0	0	0	505.94	0	0	27.75	0	0	0	0	0	1	0	75	1	75	1
Arizona	AZ	2011	2011h1	Cadillac Elr	phev	0	0	1	75	0	0	0	0	505.94	0	0	27.75	0	0	0	0	0	1	0	75	1	75	1
Arizona	AZ	2011	2011h1	Chevrolet Spark	bev	0	0	1	75	1	0	0	1	505.94	2696.396	1	27.75	21.74285	0	0	0	0	1	0	96.74285	2	2793.138	1
Arizona	AZ	2011	2011h1	Chevrolet Volt	phev	0	0	1	75	0	0	0	0	505.94	0	0	27.75	0	0	0	0	0	1	0	75	1	75	1
Arizona	AZ	2011	2011h1	Fiat 500	bev	0	0	1	75	1	0	0	1	505.94	2696.396	1	27.75	21.74285	0	0	0	0	1	0	96.74285	2	2793.138	1
Arizona	AZ	2011	2011h1	Fisker Karma	phev	0	0	1	75	0	0	0	0	505.94	0	0	27.75	0	0	0	0	0	1	0	75	1	75	1
Arizona	AZ	2011	2011h1	Ford C-Max	phev	0	0	1	75	0	0	0	0	505.94	0	0	27.75	0	0	0	0	0	1	0	75	1	75	1
Arizona	AZ	2011	2011h1	Ford Focus	bev	0	0	1	75	1	0	0	1	505.94	2696.396	1	27.75	21.74285	0	0	0	0	1	0	96.74285	2	2793.138	1
Arizona	AZ	2011	2011h1	Ford Fusion	phev	0	0	1	75	0	0	0	0	505.94	0	0	27.75	0	0	0	0	0	1	0	75	1	75	1
Arizona	AZ	2011	2011h1	Honda Accord	phev	0	0	1	75	0	0	0	0	505.94	0	0	27.75	0	0	0	0	0	1	0	75	1	75	1
Arizona	AZ	2011	2011h1	Honda Fit	bev	0	0	1	75	1	0	0	1	505.94	2696.396	1	27.75	21.74285	0	0	0	0	1	0	96.74285	2	2793.138	1
Arizona	AZ	2011	2011h1	Hyundai Sonata	phev	0	0	1	75	0	0	0	0	505.94	0	0	27.75	0	0	0	0	0	1	0	75	1	75	1
Arizona	AZ	2011	2011h1	Kia Soul Ev	bev	0	0	1	75	1	0	0	1	505.94	2696.396	1	27.75	21.74285	0	0	0	0	1	0	96.74285	2	2793.138	1
Arizona	AZ	2011	2011h1	Mclaren P1	phev	0	0	1	75	0	0	0	0	505.94	0	0	27.75	0	0	0	0	0	1	0	75	1	75	1
Arizona	AZ	2011	2011h1	Mercedes-Benz B-Class	bev	0	0	1	75	1	0	0	1	505.94	2696.396	1	27.75	21.74285	0	0	0	0	1	0	96.74285	2	2793.138	1
Arizona	AZ	2011	2011h1	Mitsubishi I-Miev	bev	0	0	1	75	1	0	0	1	505.94	2696.396	1	27.75	21.74285	0	0	0	0	1	0	96.74285	2	2793.138	1
Arizona	AZ	2011	2011h1	Nissan Leaf	bev	0	0	1	75	1	0	1129.113	1	505.94	2696.396	1	27.75	21.74285	0	0	0	0	1	0	1225.856	2	3922.251	1
Arizona	AZ	2011	2011h1	Porsche 918	phev	0	0	1	75	0	0	0	0	505.94	0	0	27.75	0	0	0	0	0	1	0	75	1	75	1
Arizona	AZ	2011	2011h1	Porsche Cayenne	phev	0	0	1	75	0	0	0	0	505.94	0	0	27.75	0	0	0	0	0	1	0	75	1	75	1
Arizona	AZ	2011	2011h1	Porsche Panamera	phev	0	0	1	75	0	0	0	0	505.94	0	0	27.75	0	0	0	0	0	1	0	75	1	75	1
Arizona	AZ	2011	2011h1	Smartcar Fortwo	bev	0	0	1	75	1	0	540.4448	1	505.94	2696.396	1	27.75	21.74285	0	0	0	0	1	0	637.1877	2	3333.583	1
Arizona	AZ	2011	2011h1	Tesla Model S	bev	0	0	1	75	1	0	0	1	505.94	2696.396	1	27.75	21.74285	0	0	0	0	1	0	96.74285	2	2793.138	1
Arizona	AZ	2011	2011h1	Tesla Model X	bev	0	0	1	75	1	0	0	1	505.94	2696.396	1	27.75	21.74285	0	0	0	0	1	0	96.74285	2	2793.138	1
Arizona	AZ	2011	2011h1	Tesla Roadster	bev	0	0	1	75	1	0	3857.86	1	505.94	2696.396	1	27.75	21.74285	0	0	0	0	1	0	3954.603	2	6650.998	1
Arizona	AZ	2011	2011h1	Toyota Prius Plug-In	phev	0	0	1	75	0	0	0	0	505.94	0	0	27.75	0	0	0	0	0	1	0	75	1	75	1
Arizona	AZ	2011	2011h1	Toyota Rav4 Ev	bev	0	0	1	75	1	0	0	1	505.94	2696.396	1	27.75	21.74285	0	0	0	0	1	0	96.74285	2	2793.138	1
Arizona	AZ	2011	2011h1	Toyota Scion	bev	0	0	1	75	1	0	0	1	505.94	2696.396	1	27.75	21.74285	0	0	0	0	1	0	96.74285	2	2793.138	1
Arizona	AZ	2011	2011h1	Volkswagen Golf	bev	0	0	1	75	1	0	0	1	505.94	2696.396	1	27.75	21.74285	0	0	0	0	1	0	96.74285	2	2793.138	1
Arizona	AZ	2011	2011h2	Bmw Active E	bev	0	0	1	75	1	0	0	1	505.94	2696.396	1	27.75	21.74285	0	0	0	0	1	0	96.74285	2	2793.138	1
Arizona	AZ	2011	2011h2	Bmw I3	bev	0	0	1	75	1	0	0	1	505.94	2696.396	1	27.75	21.74285	0	0	0	0	1	0	96.74285	2	2793.138	1
Arizona	AZ	2011	2011h2	Bmw I3REx	phev	0	0	1	75	0	0	0	0	505.94	0	0	27.75	0	0	0	0	0	1	0	75	1	75	1
Arizona	AZ	2011	2011h2	Bmw I8	phev	0	0	1	75	0	0	0	0	505.94	0	0	27.75	0	0	0	0	0	1	0	75	1	75	1
Arizona	AZ	2011	2011h2	Bmw X5	phev	0	0	1	75	0	0	0	0	505.94	0	0	27.75	0	0	0	0	0	1	0	75	1	75	1
Arizona	AZ	2011	2011h2	Cadillac Elr	phev	0	0	1	75	0	0	0	0	505.94	0	0	27.75	0	0	0	0	0	1	0	75	1	75	1
Arizona	AZ	2011	2011h2	Chevrolet Spark	bev	0	0	1	75	1	0	0	1	505.94	2696.396	1	27.75	21.74285	0	0	0	0	1	0	96.74285	2	2793.138	1
Arizona	AZ	2011	2011h2	Chevrolet Volt	phev	0	0	1	75	0	0	0	0	505.94	0	0	27.75	0	0	0	0	0	1	0	75	1	75	1
Arizona	AZ	2011	2011h2	Fiat 500	bev	0	0	1	75	1	0	0	1	505.94	2696.396	1	27.75	21.74285	0	0	0	0	1	0	96.74285	2	2793.138	1
Arizona	AZ	2011	2011h2	Fisker Karma	phev	0	0	1	75	0	0	0	0	505.94	0	0	27.75	0	0	0	0	0	1	0	75	1	75	1
Arizona	AZ	2011	2011h2	Ford C-Max	phev	0	0	1	75	0	0	0	0	505.94	0	0	27.75	0	0	0	0	0	1	0	75	1	75	1
Arizona	AZ	2011	2011h2	Ford Focus	bev	0	0	1	75	1	0	0	1	505.94	2696.396	1	27.75	21.74285	0	0	0	0	1	0	96.74285	2	2793.138	1
Arizona	AZ	2011	2011h2	Ford Fusion	phev	0	0	1	75	0	0	0	0	505.94	0	0	27.75	0	0	0	0	0	1	0	75	1	75	1
Arizona	AZ	2011	2011h2	Honda Accord	phev	0	0	1	75	0	0	0	0	505.94	0	0	27.75	0	0	0	0	0	1	0	75	1	75	1
Arizona	AZ	2011	2011h2	Honda Fit	bev	0	0	1	75	1	0	0	1	505.94	2696.396	1	27.75	21.74285	0	0	0	0	1	0	96.74285	2	2793.138	1
Arizona	AZ	2011	2011h2	Hyundai Sonata	phev	0	0	1	75	0	0	0	0	505.94	0	0	27.75	0	0	0	0	0	1	0	75	1	75	1
Arizona	AZ	2011	2011h2	Kia Soul Ev	bev	0	0	1	75	1	0	0	1	505.94	2696.396	1	27.75	21.74285	0	0	0	0	1	0	96.74285	2	2793.138	1
Arizona	AZ	2011	2011h2	Mclaren P1	phev	0	0	1	75	0	0	0	0	505.94	0	0	27.75	0	0	0	0	0	1	0	75	1	75	1
Arizona	AZ	2011	2011h2	Mercedes-Benz B-Class	bev	0	0	1	75	1	0	0	1	505.94	2696.396	1	27.75	21.74285	0	0	0	0	1	0	96.74285	2	2793.138	1
Arizona	AZ	2011	2011h2	Mitsubishi I-Miev	bev	0	0	1	75	1	0	0	1	505.94	2696.396	1	27.75	21.74285	0	0	0	0	1	0	96.74285	2	2793.138	1
Arizona	AZ	2011	2011h2	Nissan Leaf	bev	0	0	1	75	1	0	1129.113	1	505.94	2696.396	1	27.75	21.74285	0	0	0	0	1	0	1225.856	2	3922.251	1
Arizona	AZ	2011	2011h2	Porsche 918	phev	0	0	1	75	0	0	0	0	505.94	0	0	27.75	0	0	0	0	0	1	0	75	1	75	1
Arizona	AZ	2011	2011h2	Porsche Cayenne	phev	0	0	1	75	0	0	0	0	505.94	0	0	27.75	0	0	0	0	0	1	0	75	1	75	1
Arizona	AZ	2011	2011h2	Porsche Panamera	phev	0	0	1	75	0	0	0	0	505.94	0	0	27.75	0	0	0	0	0	1	0	75	1	75	1
Arizona	AZ	2011	2011h2	Smartcar Fortwo	bev	0	0	1	75	1	0	0	1	505.94	2696.396	1	27.75	21.74285	0	0	0	0	1	0	96.74285	2	2793.138	1
Arizona	AZ	2011	2011h2	Tesla Model S	bev	0	0	1	75	1	0	0	1	505.94	2696.396	1	27.75	21.74285	0	0	0	0	1	0	96.74285	2	2793.138	1
Arizona	AZ	2011	2011h2	Tesla Model X	bev	0	0	1	75	1	0	0	1	505.94	2696.396	1	27.75	21.74285	0	0	0	0	1	0	96.74285	2	2793.138	1
Arizona	AZ	2011	2011h2	Tesla Roadster	bev	0	0	1	75	1	0	3857.86	1	505.94	2696.396	1	27.75	21.74285	0	0	0	0	1	0	3954.603	2	6650.998	1
Arizona	AZ	2011	2011h2	Toyota Prius Plug-In	phev	0	0	1	75	0	0	0	0	505.94	0	0	27.75	0	0	0	0	0	1	0	75	1	75	1
Arizona	AZ	2011	2011h2	Toyota Rav4 Ev	bev	0	0	1	75	1	0	0	1	505.94	2696.396	1	27.75	21.74285	0	0	0	0	1	0	96.74285	2	2793.138	1
Arizona	AZ	2011	2011h2	Toyota Scion	bev	0	0	1	75	1	0	0	1	505.94	2696.396	1	27.75	21.74285	0	0	0	0	1	0	96.74285	2	2793.138	1
Arizona	AZ	2011	2011h2	Volkswagen Golf	bev	0	0	1	75	1	0	0	1	505.94	2696.396	1	27.75	21.74285	0	0	0	0	1	0	96.74285	2	2793.138	1
Arizona	AZ	2012	2012h1	Bmw Active E	bev	0	0	1	75	1	0	0	1	511.43	2725.654	1	27.75	21.74285	0	0	0	0	1	0	96.74285	2	2822.397	1
Arizona	AZ	2012	2012h1	Bmw I3	bev	0	0	1	75	1	0	0	1	511.43	2725.654	1	27.75	21.74285	0	0	0	0	1	0	96.74285	2	2822.397	1
Arizona	AZ	2012	2012h1	Bmw I3REx	phev	0	0	1	75	0	0	0	0	511.43	0	0	27.75	0	0	0	0	0	1	0	75	1	75	1
Arizona	AZ	2012	2012h1	Bmw I8	phev	0	0	1	75	0	0	0	0	511.43	0	0	27.75	0	0	0	0	0	1	0	75	1	75	1
Arizona	AZ	2012	2012h1	Bmw X5	phev	0	0	1	75	0	0	0	0	511.43	0	0	27.75	0	0	0	0	0	1	0	75	1	75	1
Arizona	AZ	2012	2012h1	Cadillac Elr	phev	0	0	1	75	0	0	0	0	511.43	0	0	27.75	0	0	0	0	0	1	0	75	1	75	1
Arizona	AZ	2012	2012h1	Chevrolet Spark	bev	0	0	1	75	1	0	0	1	511.43	2725.654	1	27.75	21.74285	0	0	0	0	1	0	96.74285	2	2822.397	1
Arizona	AZ	2012	2012h1	Chevrolet Volt	phev	0	0	1	75	0	0	0	0	511.43	0	0	27.75	0	0	0	0	0	1	0	75	1	75	1
Arizona	AZ	2012	2012h1	Fiat 500	bev	0	0	1	75	1	0	0	1	511.43	2725.654	1	27.75	21.74285	0	0	0	0	1	0	96.74285	2	2822.397	1
Arizona	AZ	2012	2012h1	Fisker Karma	phev	0	0	1	75	0	0	0	0	511.43	0	0	27.75	0	0	0	0	0	1	0	75	1	75	1
Arizona	AZ	2012	2012h1	Ford C-Max	phev	0	0	1	75	0	0	0	0	511.43	0	0	27.75	0	0	0	0	0	1	0	75	1	75	1
Arizona	AZ	2012	2012h1	Ford Focus	bev	0	0	1	75	1	0	1350.251	1	511.43	2725.654	1	27.75	21.74285	0	0	0	0	1	0	1446.994	2	4172.648	1
Arizona	AZ	2012	2012h1	Ford Fusion	phev	0	0	1	75	0	0	0	0	511.43	0	0	27.75	0	0	0	0	0	1	0	75	1	75	1
Arizona	AZ	2012	2012h1	Honda Accord	phev	0	0	1	75	0	0	0	0	511.43	0	0	27.75	0	0	0	0	0	1	0	75	1	75	1
Arizona	AZ	2012	2012h1	Honda Fit	bev	0	0	1	75	1	0	0	1	511.43	2725.654	1	27.75	21.74285	0	0	0	0	1	0	96.74285	2	2822.397	1
Arizona	AZ	2012	2012h1	Hyundai Sonata	phev	0	0	1	75	0	0	0	0	511.43	0	0	27.75	0	0	0	0	0	1	0	75	1	75	1
Arizona	AZ	2012	2012h1	Kia Soul Ev	bev	0	0	1	75	1	0	0	1	511.43	2725.654	1	27.75	21.74285	0	0	0	0	1	0	96.74285	2	2822.397	1
Arizona	AZ	2012	2012h1	Mclaren P1	phev	0	0	1	75	0	0	0	0	511.43	0	0	27.75	0	0	0	0	0	1	0	75	1	75	1
Arizona	AZ	2012	2012h1	Mercedes-Benz B-Class	bev	0	0	1	75	1	0	0	1	511.43	2725.654	1	27.75	21.74285	0	0	0	0	1	0	96.74285	2	2822.397	1
Arizona	AZ	2012	2012h1	Mitsubishi I-Miev	bev	0	0	1	75	1	0	1003.216	1	511.43	2725.654	1	27.75	21.74285	0	0	0	0	1	0	1099.959	2	3825.613	1
Arizona	AZ	2012	2012h1	Nissan Leaf	bev	0	0	1	75	1	0	1212.47	1	511.43	2725.654	1	27.75	21.74285	0	0	0	0	1	0	1309.213	2	4034.867	1
Arizona	AZ	2012	2012h1	Porsche 918	phev	0	0	1	75	0	0	0	0	511.43	0	0	27.75	0	0	0	0	0	1	0	75	1	75	1
Arizona	AZ	2012	2012h1	Porsche Cayenne	phev	0	0	1	75	0	0	0	0	511.43	0	0	27.75	0	0	0	0	0	1	0	75	1	75	1
Arizona	AZ	2012	2012h1	Porsche Panamera	phev	0	0	1	75	0	0	0	0	511.43	0	0	27.75	0	0	0	0	0	1	0	75	1	75	1
Arizona	AZ	2012	2012h1	Smartcar Fortwo	bev	0	0	1	75	1	0	0	1	511.43	2725.654	1	27.75	21.74285	0	0	0	0	1	0	96.74285	2	2822.397	1
Arizona	AZ	2012	2012h1	Tesla Model S	bev	0	0	1	75	1	0	0	1	511.43	2725.654	1	27.75	21.74285	0	0	0	0	1	0	96.74285	2	2822.397	1
Arizona	AZ	2012	2012h1	Tesla Model X	bev	0	0	1	75	1	0	0	1	511.43	2725.654	1	27.75	21.74285	0	0	0	0	1	0	96.74285	2	2822.397	1
Arizona	AZ	2012	2012h1	Tesla Roadster	bev	0	0	1	75	1	0	3857.86	1	511.43	2725.654	1	27.75	21.74285	0	0	0	0	1	0	3954.603	2	6680.257	1
Arizona	AZ	2012	2012h1	Toyota Prius Plug-In	phev	0	0	1	75	0	0	0	0	511.43	0	0	27.75	0	0	0	0	0	1	0	75	1	75	1
Arizona	AZ	2012	2012h1	Toyota Rav4 Ev	bev	0	0	1	75	1	0	0	1	511.43	2725.654	1	27.75	21.74285	0	0	0	0	1	0	96.74285	2	2822.397	1
Arizona	AZ	2012	2012h1	Toyota Scion	bev	0	0	1	75	1	0	0	1	511.43	2725.654	1	27.75	21.74285	0	0	0	0	1	0	96.74285	2	2822.397	1
Arizona	AZ	2012	2012h1	Volkswagen Golf	bev	0	0	1	75	1	0	0	1	511.43	2725.654	1	27.75	21.74285	0	0	0	0	1	0	96.74285	2	2822.397	1
Arizona	AZ	2012	2012h2	Bmw Active E	bev	0	0	1	75	1	0	0	1	511.43	2725.654	1	27.75	21.74285	0	0	0	0	1	0	96.74285	2	2822.397	1
Arizona	AZ	2012	2012h2	Bmw I3	bev	0	0	1	75	1	0	0	1	511.43	2725.654	1	27.75	21.74285	0	0	0	0	1	0	96.74285	2	2822.397	1
Arizona	AZ	2012	2012h2	Bmw I3REx	phev	0	0	1	75	0	0	0	0	511.43	0	0	27.75	0	0	0	0	0	1	0	75	1	75	1
Arizona	AZ	2012	2012h2	Bmw I8	phev	0	0	1	75	0	0	0	0	511.43	0	0	27.75	0	0	0	0	0	1	0	75	1	75	1
Arizona	AZ	2012	2012h2	Bmw X5	phev	0	0	1	75	0	0	0	0	511.43	0	0	27.75	0	0	0	0	0	1	0	75	1	75	1
Arizona	AZ	2012	2012h2	Cadillac Elr	phev	0	0	1	75	0	0	0	0	511.43	0	0	27.75	0	0	0	0	0	1	0	75	1	75	1
Arizona	AZ	2012	2012h2	Chevrolet Spark	bev	0	0	1	75	1	0	0	1	511.43	2725.654	1	27.75	21.74285	0	0	0	0	1	0	96.74285	2	2822.397	1
Arizona	AZ	2012	2012h2	Chevrolet Volt	phev	0	0	1	75	0	0	0	0	511.43	0	0	27.75	0	0	0	0	0	1	0	75	1	75	1
Arizona	AZ	2012	2012h2	Fiat 500	bev	0	0	1	75	1	0	0	1	511.43	2725.654	1	27.75	21.74285	0	0	0	0	1	0	96.74285	2	2822.397	1
Arizona	AZ	2012	2012h2	Fisker Karma	phev	0	0	1	75	0	0	0	0	511.43	0	0	27.75	0	0	0	0	0	1	0	75	1	75	1
Arizona	AZ	2012	2012h2	Ford C-Max	phev	0	0	1	75	0	0	0	0	511.43	0	0	27.75	0	0	0	0	0	1	0	75	1	75	1
Arizona	AZ	2012	2012h2	Ford Focus	bev	0	0	1	75	1	0	1350.251	1	511.43	2725.654	1	27.75	21.74285	0	0	0	0	1	0	1446.994	2	4172.648	1
Arizona	AZ	2012	2012h2	Ford Fusion	phev	0	0	1	75	0	0	0	0	511.43	0	0	27.75	0	0	0	0	0	1	0	75	1	75	1
Arizona	AZ	2012	2012h2	Honda Accord	phev	0	0	1	75	0	0	0	0	511.43	0	0	27.75	0	0	0	0	0	1	0	75	1	75	1
Arizona	AZ	2012	2012h2	Honda Fit	bev	0	0	1	75	1	0	0	1	511.43	2725.654	1	27.75	21.74285	0	0	0	0	1	0	96.74285	2	2822.397	1
Arizona	AZ	2012	2012h2	Hyundai Sonata	phev	0	0	1	75	0	0	0	0	511.43	0	0	27.75	0	0	0	0	0	1	0	75	1	75	1
Arizona	AZ	2012	2012h2	Kia Soul Ev	bev	0	0	1	75	1	0	0	1	511.43	2725.654	1	27.75	21.74285	0	0	0	0	1	0	96.74285	2	2822.397	1
Arizona	AZ	2012	2012h2	Mclaren P1	phev	0	0	1	75	0	0	0	0	511.43	0	0	27.75	0	0	0	0	0	1	0	75	1	75	1
Arizona	AZ	2012	2012h2	Mercedes-Benz B-Class	bev	0	0	1	75	1	0	0	1	511.43	2725.654	1	27.75	21.74285	0	0	0	0	1	0	96.74285	2	2822.397	1
Arizona	AZ	2012	2012h2	Mitsubishi I-Miev	bev	0	0	1	75	1	0	1003.216	1	511.43	2725.654	1	27.75	21.74285	0	0	0	0	1	0	1099.959	2	3825.613	1
Arizona	AZ	2012	2012h2	Nissan Leaf	bev	0	0	1	75	1	0	1212.47	1	511.43	2725.654	1	27.75	21.74285	0	0	0	0	1	0	1309.213	2	4034.867	1
Arizona	AZ	2012	2012h2	Porsche 918	phev	0	0	1	75	0	0	0	0	511.43	0	0	27.75	0	0	0	0	0	1	0	75	1	75	1
Arizona	AZ	2012	2012h2	Porsche Cayenne	phev	0	0	1	75	0	0	0	0	511.43	0	0	27.75	0	0	0	0	0	1	0	75	1	75	1
Arizona	AZ	2012	2012h2	Porsche Panamera	phev	0	0	1	75	0	0	0	0	511.43	0	0	27.75	0	0	0	0	0	1	0	75	1	75	1
Arizona	AZ	2012	2012h2	Smartcar Fortwo	bev	0	0	1	75	1	0	0	1	511.43	2725.654	1	27.75	21.74285	0	0	0	0	1	0	96.74285	2	2822.397	1
Arizona	AZ	2012	2012h2	Tesla Model S	bev	0	0	1	75	1	0	2063.266	1	511.43	2725.654	1	27.75	21.74285	0	0	0	0	1	0	2160.009	2	4885.663	1
Arizona	AZ	2012	2012h2	Tesla Model X	bev	0	0	1	75	1	0	0	1	511.43	2725.654	1	27.75	21.74285	0	0	0	0	1	0	96.74285	2	2822.397	1
Arizona	AZ	2012	2012h2	Tesla Roadster	bev	0	0	1	75	1	0	0	1	511.43	2725.654	1	27.75	21.74285	0	0	0	0	1	0	96.74285	2	2822.397	1
Arizona	AZ	2012	2012h2	Toyota Prius Plug-In	phev	0	0	1	75	0	0	0	0	511.43	0	0	27.75	0	0	0	0	0	1	0	75	1	75	1
Arizona	AZ	2012	2012h2	Toyota Rav4 Ev	bev	0	0	1	75	1	0	0	1	511.43	2725.654	1	27.75	21.74285	0	0	0	0	1	0	96.74285	2	2822.397	1
Arizona	AZ	2012	2012h2	Toyota Scion	bev	0	0	1	75	1	0	0	1	511.43	2725.654	1	27.75	21.74285	0	0	0	0	1	0	96.74285	2	2822.397	1
Arizona	AZ	2012	2012h2	Volkswagen Golf	bev	0	0	1	75	1	0	0	1	511.43	2725.654	1	27.75	21.74285	0	0	0	0	1	0	96.74285	2	2822.397	1
Arizona	AZ	2013	2013h1	Bmw Active E	bev	0	0	1	75	1	0	0	1	509.98	2717.927	1	27.75	21.74285	0	0	0	0	1	0	96.74285	2	2814.669	1
Arizona	AZ	2013	2013h1	Bmw I3	bev	0	0	1	75	1	0	0	1	509.98	2717.927	1	27.75	21.74285	0	0	0	0	1	0	96.74285	2	2814.669	1
Arizona	AZ	2013	2013h1	Bmw I3REx	phev	0	0	1	75	0	0	0	0	509.98	0	0	27.75	0	0	0	0	0	1	0	75	1	75	1
Arizona	AZ	2013	2013h1	Bmw I8	phev	0	0	1	75	0	0	0	0	509.98	0	0	27.75	0	0	0	0	0	1	0	75	1	75	1
Arizona	AZ	2013	2013h1	Bmw X5	phev	0	0	1	75	0	0	0	0	509.98	0	0	27.75	0	0	0	0	0	1	0	75	1	75	1
Arizona	AZ	2013	2013h1	Cadillac Elr	phev	0	0	1	75	0	0	0	0	509.98	0	0	27.75	0	0	0	0	0	1	0	75	1	75	1
Arizona	AZ	2013	2013h1	Chevrolet Spark	bev	0	0	1	75	1	0	0	1	509.98	2717.927	1	27.75	21.74285	0	0	0	0	1	0	96.74285	2	2814.669	1
Arizona	AZ	2013	2013h1	Chevrolet Volt	phev	0	0	1	75	0	0	0	0	509.98	0	0	27.75	0	0	0	0	0	1	0	75	1	75	1
Arizona	AZ	2013	2013h1	Fiat 500	bev	0	0	1	75	1	0	0	1	509.98	2717.927	1	27.75	21.74285	0	0	0	0	1	0	96.74285	2	2814.669	1
Arizona	AZ	2013	2013h1	Fisker Karma	phev	0	0	1	75	0	0	0	0	509.98	0	0	27.75	0	0	0	0	0	1	0	75	1	75	1
Arizona	AZ	2013	2013h1	Ford C-Max	phev	0	0	1	75	0	0	0	0	509.98	0	0	27.75	0	0	0	0	0	1	0	75	1	75	1
Arizona	AZ	2013	2013h1	Ford Focus	bev	0	0	1	75	1	0	1350.251	1	509.98	2717.927	1	27.75	21.74285	0	0	0	0	1	0	1446.994	2	4164.92	1
Arizona	AZ	2013	2013h1	Ford Fusion	phev	0	0	1	75	0	0	0	0	509.98	0	0	27.75	0	0	0	0	0	1	0	75	1	75	1
Arizona	AZ	2013	2013h1	Honda Accord	phev	0	0	1	75	0	0	0	0	509.98	0	0	27.75	0	0	0	0	0	1	0	75	1	75	1
Arizona	AZ	2013	2013h1	Honda Fit	bev	0	0	1	75	1	0	0	1	509.98	2717.927	1	27.75	21.74285	0	0	0	0	1	0	96.74285	2	2814.669	1
Arizona	AZ	2013	2013h1	Hyundai Sonata	phev	0	0	1	75	0	0	0	0	509.98	0	0	27.75	0	0	0	0	0	1	0	75	1	75	1
Arizona	AZ	2013	2013h1	Kia Soul Ev	bev	0	0	1	75	1	0	0	1	509.98	2717.927	1	27.75	21.74285	0	0	0	0	1	0	96.74285	2	2814.669	1
Arizona	AZ	2013	2013h1	Mclaren P1	phev	0	0	1	75	0	0	0	0	509.98	0	0	27.75	0	0	0	0	0	1	0	75	1	75	1
Arizona	AZ	2013	2013h1	Mercedes-Benz B-Class	bev	0	0	1	75	1	0	0	1	509.98	2717.927	1	27.75	21.74285	0	0	0	0	1	0	96.74285	2	2814.669	1
Arizona	AZ	2013	2013h1	Mitsubishi I-Miev	bev	0	0	1	75	1	0	1003.216	1	509.98	2717.927	1	27.75	21.74285	0	0	0	0	1	0	1099.959	2	3817.885	1
Arizona	AZ	2013	2013h1	Nissan Leaf	bev	0	0	1	75	1	0	992.0211	1	509.98	2717.927	1	27.75	21.74285	0	0	0	0	1	0	1088.764	2	3806.69	1
Arizona	AZ	2013	2013h1	Porsche 918	phev	0	0	1	75	0	0	0	0	509.98	0	0	27.75	0	0	0	0	0	1	0	75	1	75	1
Arizona	AZ	2013	2013h1	Porsche Cayenne	phev	0	0	1	75	0	0	0	0	509.98	0	0	27.75	0	0	0	0	0	1	0	75	1	75	1
Arizona	AZ	2013	2013h1	Porsche Panamera	phev	0	0	1	75	0	0	0	0	509.98	0	0	27.75	0	0	0	0	0	1	0	75	1	75	1
Arizona	AZ	2013	2013h1	Smartcar Fortwo	bev	0	0	1	75	1	0	0	1	509.98	2717.927	1	27.75	21.74285	0	0	0	0	1	0	96.74285	2	2814.669	1
Arizona	AZ	2013	2013h1	Tesla Model S	bev	0	0	1	75	1	0	2149.379	1	509.98	2717.927	1	27.75	21.74285	0	0	0	0	1	0	2246.122	2	4964.048	1
Arizona	AZ	2013	2013h1	Tesla Model X	bev	0	0	1	75	1	0	0	1	509.98	2717.927	1	27.75	21.74285	0	0	0	0	1	0	96.74285	2	2814.669	1
Arizona	AZ	2013	2013h1	Tesla Roadster	bev	0	0	1	75	1	0	0	1	509.98	2717.927	1	27.75	21.74285	0	0	0	0	1	0	96.74285	2	2814.669	1
Arizona	AZ	2013	2013h1	Toyota Prius Plug-In	phev	0	0	1	75	0	0	0	0	509.98	0	0	27.75	0	0	0	0	0	1	0	75	1	75	1
Arizona	AZ	2013	2013h1	Toyota Rav4 Ev	bev	0	0	1	75	1	0	1715.37	1	509.98	2717.927	1	27.75	21.74285	0	0	0	0	1	0	1812.113	2	4530.039	1
Arizona	AZ	2013	2013h1	Toyota Scion	bev	0	0	1	75	1	0	0	1	509.98	2717.927	1	27.75	21.74285	0	0	0	0	1	0	96.74285	2	2814.669	1
Arizona	AZ	2013	2013h1	Volkswagen Golf	bev	0	0	1	75	1	0	0	1	509.98	2717.927	1	27.75	21.74285	0	0	0	0	1	0	96.74285	2	2814.669	1
Arizona	AZ	2013	2013h2	Bmw Active E	bev	0	0	1	75	1	0	0	1	509.98	2717.927	1	27.75	21.74285	0	0	0	0	1	0	96.74285	2	2814.669	1
Arizona	AZ	2013	2013h2	Bmw I3	bev	0	0	1	75	1	0	0	1	509.98	2717.927	1	27.75	21.74285	0	0	0	0	1	0	96.74285	2	2814.669	1
Arizona	AZ	2013	2013h2	Bmw I3REx	phev	0	0	1	75	0	0	0	0	509.98	0	0	27.75	0	0	0	0	0	1	0	75	1	75	1
Arizona	AZ	2013	2013h2	Bmw I8	phev	0	0	1	75	0	0	0	0	509.98	0	0	27.75	0	0	0	0	0	1	0	75	1	75	1
Arizona	AZ	2013	2013h2	Bmw X5	phev	0	0	1	75	0	0	0	0	509.98	0	0	27.75	0	0	0	0	0	1	0	75	1	75	1
Arizona	AZ	2013	2013h2	Cadillac Elr	phev	0	0	1	75	0	0	0	0	509.98	0	0	27.75	0	0	0	0	0	1	0	75	1	75	1
Arizona	AZ	2013	2013h2	Chevrolet Spark	bev	0	0	1	75	1	0	919.1696	1	509.98	2717.927	1	27.75	21.74285	0	0	0	0	1	0	1015.912	2	3733.839	1
Arizona	AZ	2013	2013h2	Chevrolet Volt	phev	0	0	1	75	0	0	0	0	509.98	0	0	27.75	0	0	0	0	0	1	0	75	1	75	1
Arizona	AZ	2013	2013h2	Fiat 500	bev	0	0	1	75	1	0	0	1	509.98	2717.927	1	27.75	21.74285	0	0	0	0	1	0	96.74285	2	2814.669	1
Arizona	AZ	2013	2013h2	Fisker Karma	phev	0	0	1	75	0	0	0	0	509.98	0	0	27.75	0	0	0	0	0	1	0	75	1	75	1
Arizona	AZ	2013	2013h2	Ford C-Max	phev	0	0	1	75	0	0	0	0	509.98	0	0	27.75	0	0	0	0	0	1	0	75	1	75	1
Arizona	AZ	2013	2013h2	Ford Focus	bev	0	0	1	75	1	0	1350.251	1	509.98	2717.927	1	27.75	21.74285	0	0	0	0	1	0	1446.994	2	4164.92	1
Arizona	AZ	2013	2013h2	Ford Fusion	phev	0	0	1	75	0	0	0	0	509.98	0	0	27.75	0	0	0	0	0	1	0	75	1	75	1
Arizona	AZ	2013	2013h2	Honda Accord	phev	0	0	1	75	0	0	0	0	509.98	0	0	27.75	0	0	0	0	0	1	0	75	1	75	1
Arizona	AZ	2013	2013h2	Honda Fit	bev	0	0	1	75	1	0	0	1	509.98	2717.927	1	27.75	21.74285	0	0	0	0	1	0	96.74285	2	2814.669	1
Arizona	AZ	2013	2013h2	Hyundai Sonata	phev	0	0	1	75	0	0	0	0	509.98	0	0	27.75	0	0	0	0	0	1	0	75	1	75	1
Arizona	AZ	2013	2013h2	Kia Soul Ev	bev	0	0	1	75	1	0	0	1	509.98	2717.927	1	27.75	21.74285	0	0	0	0	1	0	96.74285	2	2814.669	1
Arizona	AZ	2013	2013h2	Mclaren P1	phev	0	0	1	75	0	0	0	0	509.98	0	0	27.75	0	0	0	0	0	1	0	75	1	75	1
Arizona	AZ	2013	2013h2	Mercedes-Benz B-Class	bev	0	0	1	75	1	0	0	1	509.98	2717.927	1	27.75	21.74285	0	0	0	0	1	0	96.74285	2	2814.669	1
Arizona	AZ	2013	2013h2	Mitsubishi I-Miev	bev	0	0	1	75	1	0	1003.216	1	509.98	2717.927	1	27.75	21.74285	0	0	0	0	1	0	1099.959	2	3817.885	1
Arizona	AZ	2013	2013h2	Nissan Leaf	bev	0	0	1	75	1	0	992.0211	1	509.98	2717.927	1	27.75	21.74285	0	0	0	0	1	0	1088.764	2	3806.69	1
Arizona	AZ	2013	2013h2	Porsche 918	phev	0	0	1	75	0	0	0	0	509.98	0	0	27.75	0	0	0	0	0	1	0	75	1	75	1
Arizona	AZ	2013	2013h2	Porsche Cayenne	phev	0	0	1	75	0	0	0	0	509.98	0	0	27.75	0	0	0	0	0	1	0	75	1	75	1
Arizona	AZ	2013	2013h2	Porsche Panamera	phev	0	0	1	75	0	0	0	0	509.98	0	0	27.75	0	0	0	0	0	1	0	75	1	75	1
Arizona	AZ	2013	2013h2	Smartcar Fortwo	bev	0	0	1	75	1	0	861.1294	1	509.98	2717.927	1	27.75	21.74285	0	0	0	0	1	0	957.8723	2	3675.799	1
Arizona	AZ	2013	2013h2	Tesla Model S	bev	0	0	1	75	1	0	2149.379	1	509.98	2717.927	1	27.75	21.74285	0	0	0	0	1	0	2246.122	2	4964.048	1
Arizona	AZ	2013	2013h2	Tesla Model X	bev	0	0	1	75	1	0	0	1	509.98	2717.927	1	27.75	21.74285	0	0	0	0	1	0	96.74285	2	2814.669	1
Arizona	AZ	2013	2013h2	Tesla Roadster	bev	0	0	1	75	1	0	0	1	509.98	2717.927	1	27.75	21.74285	0	0	0	0	1	0	96.74285	2	2814.669	1
Arizona	AZ	2013	2013h2	Toyota Prius Plug-In	phev	0	0	1	75	0	0	0	0	509.98	0	0	27.75	0	0	0	0	0	1	0	75	1	75	1
Arizona	AZ	2013	2013h2	Toyota Rav4 Ev	bev	0	0	1	75	1	0	1715.37	1	509.98	2717.927	1	27.75	21.74285	0	0	0	0	1	0	1812.113	2	4530.039	1
Arizona	AZ	2013	2013h2	Toyota Scion	bev	0	0	1	75	1	0	0	1	509.98	2717.927	1	27.75	21.74285	0	0	0	0	1	0	96.74285	2	2814.669	1
Arizona	AZ	2013	2013h2	Volkswagen Golf	bev	0	0	1	75	1	0	0	1	509.98	2717.927	1	27.75	21.74285	0	0	0	0	1	0	96.74285	2	2814.669	1
Arizona	AZ	2014	2014h1	Bmw Active E	bev	0	0	1	75	1	0	0	1	515.81	2748.997	1	20	15.67052	0	0	0	0	1	0	90.67052	2	2839.668	1
Arizona	AZ	2014	2014h1	Bmw I3	bev	0	0	1	75	1	0	1424.308	1	515.81	2748.997	1	20	15.67052	0	0	0	0	1	0	1514.979	2	4263.976	1
Arizona	AZ	2014	2014h1	Bmw I3REx	phev	0	0	1	75	0	0	0	1	515.81	2748.997	0	20	0	0	0	0	0	1	0	75	2	2823.997	1
Arizona	AZ	2014	2014h1	Bmw I8	phev	0	0	1	75	0	0	0	1	515.81	2748.997	0	20	0	0	0	0	0	1	0	75	2	2823.997	1
Arizona	AZ	2014	2014h1	Bmw X5	phev	0	0	1	75	0	0	0	1	515.81	2748.997	0	20	0	0	0	0	0	1	0	75	2	2823.997	1
Arizona	AZ	2014	2014h1	Cadillac Elr	phev	0	0	1	75	0	0	0	1	515.81	2748.997	0	20	0	0	0	0	0	1	0	75	2	2823.997	1
Arizona	AZ	2014	2014h1	Chevrolet Spark	bev	0	0	1	75	1	0	0	1	515.81	2748.997	1	20	15.67052	0	0	0	0	1	0	90.67052	2	2839.668	1
Arizona	AZ	2014	2014h1	Chevrolet Volt	phev	0	0	1	75	0	0	0	1	515.81	2748.997	0	20	0	0	0	0	0	1	0	75	2	2823.997	1
Arizona	AZ	2014	2014h1	Fiat 500	bev	0	0	1	75	1	0	0	1	515.81	2748.997	1	20	15.67052	0	0	0	0	1	0	90.67052	2	2839.668	1
Arizona	AZ	2014	2014h1	Fisker Karma	phev	0	0	1	75	0	0	0	1	515.81	2748.997	0	20	0	0	0	0	0	1	0	75	2	2823.997	1
Arizona	AZ	2014	2014h1	Ford C-Max	phev	0	0	1	75	0	0	0	1	515.81	2748.997	0	20	0	0	0	0	0	1	0	75	2	2823.997	1
Arizona	AZ	2014	2014h1	Ford Focus	bev	0	0	1	75	1	0	1004.766	1	515.81	2748.997	1	20	15.67052	0	0	0	0	1	0	1095.436	2	3844.434	1
Arizona	AZ	2014	2014h1	Ford Fusion	phev	0	0	1	75	0	0	0	1	515.81	2748.997	0	20	0	0	0	0	0	1	0	75	2	2823.997	1
Arizona	AZ	2014	2014h1	Honda Accord	phev	0	0	1	75	0	0	0	1	515.81	2748.997	0	20	0	0	0	0	0	1	0	75	2	2823.997	1
Arizona	AZ	2014	2014h1	Honda Fit	bev	0	0	1	75	1	0	0	1	515.81	2748.997	1	20	15.67052	0	0	0	0	1	0	90.67052	2	2839.668	1
Arizona	AZ	2014	2014h1	Hyundai Sonata	phev	0	0	1	75	0	0	0	1	515.81	2748.997	0	20	0	0	0	0	0	1	0	75	2	2823.997	1
Arizona	AZ	2014	2014h1	Kia Soul Ev	bev	0	0	1	75	1	0	0	1	515.81	2748.997	1	20	15.67052	0	0	0	0	1	0	90.67052	2	2839.668	1
Arizona	AZ	2014	2014h1	Mclaren P1	phev	0	0	1	75	0	0	0	1	515.81	2748.997	0	20	0	0	0	0	0	1	0	75	2	2823.997	1
Arizona	AZ	2014	2014h1	Mercedes-Benz B-Class	bev	0	0	1	75	1	0	0	1	515.81	2748.997	1	20	15.67052	0	0	0	0	1	0	90.67052	2	2839.668	1
Arizona	AZ	2014	2014h1	Mitsubishi I-Miev	bev	0	0	1	75	1	0	0	1	515.81	2748.997	1	20	15.67052	0	0	0	0	1	0	90.67052	2	2839.668	1
Arizona	AZ	2014	2014h1	Nissan Leaf	bev	0	0	1	75	1	0	998.2212	1	515.81	2748.997	1	20	15.67052	0	0	0	0	1	0	1088.892	2	3837.889	1
Arizona	AZ	2014	2014h1	Porsche 918	phev	0	0	1	75	0	0	0	1	515.81	2748.997	0	20	0	0	0	0	0	1	0	75	2	2823.997	1
Arizona	AZ	2014	2014h1	Porsche Cayenne	phev	0	0	1	75	0	0	0	1	515.81	2748.997	0	20	0	0	0	0	0	1	0	75	2	2823.997	1
Arizona	AZ	2014	2014h1	Porsche Panamera	phev	0	0	1	75	0	0	0	1	515.81	2748.997	0	20	0	0	0	0	0	1	0	75	2	2823.997	1
Arizona	AZ	2014	2014h1	Smartcar Fortwo	bev	0	0	1	75	1	0	861.1294	1	515.81	2748.997	1	20	15.67052	0	0	0	0	1	0	951.7999	2	3700.797	1
Arizona	AZ	2014	2014h1	Tesla Model S	bev	0	0	1	75	1	0	2407.718	1	515.81	2748.997	1	20	15.67052	0	0	0	0	1	0	2498.388	2	5247.386	1
Arizona	AZ	2014	2014h1	Tesla Model X	bev	0	0	1	75	1	0	0	1	515.81	2748.997	1	20	15.67052	0	0	0	0	1	0	90.67052	2	2839.668	1
Arizona	AZ	2014	2014h1	Tesla Roadster	bev	0	0	1	75	1	0	0	1	515.81	2748.997	1	20	15.67052	0	0	0	0	1	0	90.67052	2	2839.668	1
Arizona	AZ	2014	2014h1	Toyota Prius Plug-In	phev	0	0	1	75	0	0	0	1	515.81	2748.997	0	20	0	0	0	0	0	1	0	75	2	2823.997	1
Arizona	AZ	2014	2014h1	Toyota Rav4 Ev	bev	0	0	1	75	1	0	0	1	515.81	2748.997	1	20	15.67052	0	0	0	0	1	0	90.67052	2	2839.668	1
Arizona	AZ	2014	2014h1	Toyota Scion	bev	0	0	1	75	1	0	0	1	515.81	2748.997	1	20	15.67052	0	0	0	0	1	0	90.67052	2	2839.668	1
Arizona	AZ	2014	2014h1	Volkswagen Golf	bev	0	0	1	75	1	0	0	1	515.81	2748.997	1	20	15.67052	0	0	0	0	1	0	90.67052	2	2839.668	1
Arizona	AZ	2014	2014h2	Bmw Active E	bev	0	0	1	75	1	0	0	1	515.81	2748.997	1	20	15.67052	0	0	0	0	1	0	90.67052	2	2839.668	1
Arizona	AZ	2014	2014h2	Bmw I3	bev	0	0	1	75	1	0	1424.308	1	515.81	2748.997	1	20	15.67052	0	0	0	0	1	0	1514.979	2	4263.976	1
Arizona	AZ	2014	2014h2	Bmw I3REx	phev	0	0	1	75	0	0	0	1	515.81	2748.997	0	20	0	0	0	0	0	1	0	75	2	2823.997	1
Arizona	AZ	2014	2014h2	Bmw I8	phev	0	0	1	75	0	0	0	1	515.81	2748.997	0	20	0	0	0	0	0	1	0	75	2	2823.997	1
Arizona	AZ	2014	2014h2	Bmw X5	phev	0	0	1	75	0	0	0	1	515.81	2748.997	0	20	0	0	0	0	0	1	0	75	2	2823.997	1
Arizona	AZ	2014	2014h2	Cadillac Elr	phev	0	0	1	75	0	0	0	1	515.81	2748.997	0	20	0	0	0	0	0	1	0	75	2	2823.997	1
Arizona	AZ	2014	2014h2	Chevrolet Spark	bev	0	0	1	75	1	0	0	1	515.81	2748.997	1	20	15.67052	0	0	0	0	1	0	90.67052	2	2839.668	1
Arizona	AZ	2014	2014h2	Chevrolet Volt	phev	0	0	1	75	0	0	0	1	515.81	2748.997	0	20	0	0	0	0	0	1	0	75	2	2823.997	1
Arizona	AZ	2014	2014h2	Fiat 500	bev	0	0	1	75	1	0	0	1	515.81	2748.997	1	20	15.67052	0	0	0	0	1	0	90.67052	2	2839.668	1
Arizona	AZ	2014	2014h2	Fisker Karma	phev	0	0	1	75	0	0	0	1	515.81	2748.997	0	20	0	0	0	0	0	1	0	75	2	2823.997	1
Arizona	AZ	2014	2014h2	Ford C-Max	phev	0	0	1	75	0	0	0	1	515.81	2748.997	0	20	0	0	0	0	0	1	0	75	2	2823.997	1
Arizona	AZ	2014	2014h2	Ford Focus	bev	0	0	1	75	1	0	1004.766	1	515.81	2748.997	1	20	15.67052	0	0	0	0	1	0	1095.436	2	3844.434	1
Arizona	AZ	2014	2014h2	Ford Fusion	phev	0	0	1	75	0	0	0	1	515.81	2748.997	0	20	0	0	0	0	0	1	0	75	2	2823.997	1
Arizona	AZ	2014	2014h2	Honda Accord	phev	0	0	1	75	0	0	0	1	515.81	2748.997	0	20	0	0	0	0	0	1	0	75	2	2823.997	1
Arizona	AZ	2014	2014h2	Honda Fit	bev	0	0	1	75	1	0	0	1	515.81	2748.997	1	20	15.67052	0	0	0	0	1	0	90.67052	2	2839.668	1
Arizona	AZ	2014	2014h2	Hyundai Sonata	phev	0	0	1	75	0	0	0	1	515.81	2748.997	0	20	0	0	0	0	0	1	0	75	2	2823.997	1
Arizona	AZ	2014	2014h2	Kia Soul Ev	bev	0	0	1	75	1	0	0	1	515.81	2748.997	1	20	15.67052	0	0	0	0	1	0	90.67052	2	2839.668	1
Arizona	AZ	2014	2014h2	Mclaren P1	phev	0	0	1	75	0	0	0	1	515.81	2748.997	0	20	0	0	0	0	0	1	0	75	2	2823.997	1
Arizona	AZ	2014	2014h2	Mercedes-Benz B-Class	bev	0	0	1	75	1	0	0	1	515.81	2748.997	1	20	15.67052	0	0	0	0	1	0	90.67052	2	2839.668	1
Arizona	AZ	2014	2014h2	Mitsubishi I-Miev	bev	0	0	1	75	1	0	792.0668	1	515.81	2748.997	1	20	15.67052	0	0	0	0	1	0	882.7374	2	3631.735	1
Arizona	AZ	2014	2014h2	Nissan Leaf	bev	0	0	1	75	1	0	999.2546	1	515.81	2748.997	1	20	15.67052	0	0	0	0	1	0	1089.925	2	3838.922	1
Arizona	AZ	2014	2014h2	Porsche 918	phev	0	0	1	75	0	0	0	1	515.81	2748.997	0	20	0	0	0	0	0	1	0	75	2	2823.997	1
Arizona	AZ	2014	2014h2	Porsche Cayenne	phev	0	0	1	75	0	0	0	1	515.81	2748.997	0	20	0	0	0	0	0	1	0	75	2	2823.997	1
Arizona	AZ	2014	2014h2	Porsche Panamera	phev	0	0	1	75	0	0	0	1	515.81	2748.997	0	20	0	0	0	0	0	1	0	75	2	2823.997	1
Arizona	AZ	2014	2014h2	Smartcar Fortwo	bev	0	0	1	75	1	0	861.1294	1	515.81	2748.997	1	20	15.67052	0	0	0	0	1	0	951.7999	2	3700.797	1
Arizona	AZ	2014	2014h2	Tesla Model S	bev	0	0	1	75	1	0	2407.718	1	515.81	2748.997	1	20	15.67052	0	0	0	0	1	0	2498.388	2	5247.386	1
Arizona	AZ	2014	2014h2	Tesla Model X	bev	0	0	1	75	1	0	0	1	515.81	2748.997	1	20	15.67052	0	0	0	0	1	0	90.67052	2	2839.668	1
Arizona	AZ	2014	2014h2	Tesla Roadster	bev	0	0	1	75	1	0	0	1	515.81	2748.997	1	20	15.67052	0	0	0	0	1	0	90.67052	2	2839.668	1
Arizona	AZ	2014	2014h2	Toyota Prius Plug-In	phev	0	0	1	75	0	0	0	1	515.81	2748.997	0	20	0	0	0	0	0	1	0	75	2	2823.997	1
Arizona	AZ	2014	2014h2	Toyota Rav4 Ev	bev	0	0	1	75	1	0	0	1	515.81	2748.997	1	20	15.67052	0	0	0	0	1	0	90.67052	2	2839.668	1
Arizona	AZ	2014	2014h2	Toyota Scion	bev	0	0	1	75	1	0	0	1	515.81	2748.997	1	20	15.67052	0	0	0	0	1	0	90.67052	2	2839.668	1
Arizona	AZ	2014	2014h2	Volkswagen Golf	bev	0	0	1	75	1	0	0	1	515.81	2748.997	1	20	15.67052	0	0	0	0	1	0	90.67052	2	2839.668	1
Arizona	AZ	2015	2015h1	Bmw Active E	bev	0	0	1	75	1	0	0	1	524.83	2797.069	1	20	15.67052	0	0	0	1	1	0	90.67052	3	2887.74	2
Arizona	AZ	2015	2015h1	Bmw I3	bev	0	0	1	75	1	0	1424.308	1	524.83	2797.069	1	20	15.67052	0	0	0	1	1	0	1514.979	3	4312.048	2
Arizona	AZ	2015	2015h1	Bmw I3REx	phev	0	0	1	75	0	0	0	1	524.83	2797.069	0	20	0	0	0	0	1	1	0	75	3	2872.069	2
Arizona	AZ	2015	2015h1	Bmw I8	phev	0	0	1	75	0	0	0	1	524.83	2797.069	0	20	0	0	0	0	1	1	0	75	3	2872.069	2
Arizona	AZ	2015	2015h1	Bmw X5	phev	0	0	1	75	0	0	0	1	524.83	2797.069	0	20	0	0	0	0	1	1	0	75	3	2872.069	2
Arizona	AZ	2015	2015h1	Cadillac Elr	phev	0	0	1	75	0	0	0	1	524.83	2797.069	0	20	0	0	0	0	1	1	0	75	3	2872.069	2
Arizona	AZ	2015	2015h1	Chevrolet Spark	bev	0	0	1	75	1	0	0	1	524.83	2797.069	1	20	15.67052	0	0	0	1	1	0	90.67052	3	2887.74	2
Arizona	AZ	2015	2015h1	Chevrolet Volt	phev	0	0	1	75	0	0	0	1	524.83	2797.069	0	20	0	0	0	0	1	1	0	75	3	2872.069	2
Arizona	AZ	2015	2015h1	Fiat 500	bev	0	0	1	75	1	0	0	1	524.83	2797.069	1	20	15.67052	0	0	0	1	1	0	90.67052	3	2887.74	2
Arizona	AZ	2015	2015h1	Fisker Karma	phev	0	0	1	75	0	0	0	1	524.83	2797.069	0	20	0	0	0	0	1	1	0	75	3	2872.069	2
Arizona	AZ	2015	2015h1	Ford C-Max	phev	0	0	1	75	0	0	0	1	524.83	2797.069	0	20	0	0	0	0	1	1	0	75	3	2872.069	2
Arizona	AZ	2015	2015h1	Ford Focus	bev	0	0	1	75	1	0	1004.766	1	524.83	2797.069	1	20	15.67052	0	0	0	1	1	0	1095.436	3	3892.506	2
Arizona	AZ	2015	2015h1	Ford Fusion	phev	0	0	1	75	0	0	0	1	524.83	2797.069	0	20	0	0	0	0	1	1	0	75	3	2872.069	2
Arizona	AZ	2015	2015h1	Honda Accord	phev	0	0	1	75	0	0	0	1	524.83	2797.069	0	20	0	0	0	0	1	1	0	75	3	2872.069	2
Arizona	AZ	2015	2015h1	Honda Fit	bev	0	0	1	75	1	0	0	1	524.83	2797.069	1	20	15.67052	0	0	0	1	1	0	90.67052	3	2887.74	2
Arizona	AZ	2015	2015h1	Hyundai Sonata	phev	0	0	1	75	0	0	0	1	524.83	2797.069	0	20	0	0	0	0	1	1	0	75	3	2872.069	2
Arizona	AZ	2015	2015h1	Kia Soul Ev	bev	0	0	1	75	1	0	1160.802	1	524.83	2797.069	1	20	15.67052	0	0	0	1	1	0	1251.473	3	4048.542	2
Arizona	AZ	2015	2015h1	Mclaren P1	phev	0	0	1	75	0	0	0	1	524.83	2797.069	0	20	0	0	0	0	1	1	0	75	3	2872.069	2
Arizona	AZ	2015	2015h1	Mercedes-Benz B-Class	bev	0	0	1	75	1	0	1427.753	1	524.83	2797.069	1	20	15.67052	0	0	0	1	1	0	1518.423	3	4315.492	2
Arizona	AZ	2015	2015h1	Mitsubishi I-Miev	bev	0	0	1	75	1	0	792.0668	1	524.83	2797.069	1	20	15.67052	0	0	0	1	1	0	882.7374	3	3679.807	2
Arizona	AZ	2015	2015h1	Nissan Leaf	bev	0	0	1	75	1	0	999.2546	1	524.83	2797.069	1	20	15.67052	0	0	0	1	1	0	1089.925	3	3886.995	2
Arizona	AZ	2015	2015h1	Porsche 918	phev	0	0	1	75	0	0	0	1	524.83	2797.069	0	20	0	0	0	0	1	1	0	75	3	2872.069	2
Arizona	AZ	2015	2015h1	Porsche Cayenne	phev	0	0	1	75	0	0	0	1	524.83	2797.069	0	20	0	0	0	0	1	1	0	75	3	2872.069	2
Arizona	AZ	2015	2015h1	Porsche Panamera	phev	0	0	1	75	0	0	0	1	524.83	2797.069	0	20	0	0	0	0	1	1	0	75	3	2872.069	2
Arizona	AZ	2015	2015h1	Smartcar Fortwo	bev	0	0	1	75	1	0	861.1294	1	524.83	2797.069	1	20	15.67052	0	0	0	1	1	0	951.7999	3	3748.869	2
Arizona	AZ	2015	2015h1	Tesla Model S	bev	0	0	1	75	1	0	2407.718	1	524.83	2797.069	1	20	15.67052	0	0	0	1	1	0	2498.388	3	5295.458	2
Arizona	AZ	2015	2015h1	Tesla Model X	bev	0	0	1	75	1	0	0	1	524.83	2797.069	1	20	15.67052	0	0	0	1	1	0	90.67052	3	2887.74	2
Arizona	AZ	2015	2015h1	Tesla Roadster	bev	0	0	1	75	1	0	0	1	524.83	2797.069	1	20	15.67052	0	0	0	1	1	0	90.67052	3	2887.74	2
Arizona	AZ	2015	2015h1	Toyota Prius Plug-In	phev	0	0	1	75	0	0	0	1	524.83	2797.069	0	20	0	0	0	0	1	1	0	75	3	2872.069	2
Arizona	AZ	2015	2015h1	Toyota Rav4 Ev	bev	0	0	1	75	1	0	0	1	524.83	2797.069	1	20	15.67052	0	0	0	1	1	0	90.67052	3	2887.74	2
Arizona	AZ	2015	2015h1	Toyota Scion	bev	0	0	1	75	1	0	0	1	524.83	2797.069	1	20	15.67052	0	0	0	1	1	0	90.67052	3	2887.74	2
Arizona	AZ	2015	2015h1	Volkswagen Golf	bev	0	0	1	75	1	0	1152.191	1	524.83	2797.069	1	20	15.67052	0	0	0	1	1	0	1242.862	3	4039.931	2
Arizona	AZ	2015	2015h2	Bmw Active E	bev	0	0	1	75	1	0	0	1	524.83	2797.069	1	20	15.67052	0	0	0	1	1	0	90.67052	3	2887.74	2
Arizona	AZ	2015	2015h2	Bmw I3	bev	0	0	1	75	1	0	1460.475	1	524.83	2797.069	1	20	15.67052	0	0	0	1	1	0	1551.146	3	4348.215	2
Arizona	AZ	2015	2015h2	Bmw I3REx	phev	0	0	1	75	0	0	0	0	524.83	0	0	20	0	0	0	0	1	1	0	75	2	75	2
Arizona	AZ	2015	2015h2	Bmw I8	phev	0	0	1	75	0	0	0	0	524.83	0	0	20	0	0	0	0	1	1	0	75	2	75	2
Arizona	AZ	2015	2015h2	Bmw X5	phev	0	0	1	75	0	0	0	0	524.83	0	0	20	0	0	0	0	1	1	0	75	2	75	2
Arizona	AZ	2015	2015h2	Cadillac Elr	phev	0	0	1	75	0	0	0	0	524.83	0	0	20	0	0	0	0	1	1	0	75	2	75	2
Arizona	AZ	2015	2015h2	Chevrolet Spark	bev	0	0	1	75	1	0	919.1696	1	524.83	2797.069	1	20	15.67052	0	0	0	1	1	0	1009.84	3	3806.909	2
Arizona	AZ	2015	2015h2	Chevrolet Volt	phev	0	0	1	75	0	0	0	0	524.83	0	0	20	0	0	0	0	1	1	0	75	2	75	2
Arizona	AZ	2015	2015h2	Fiat 500	bev	0	0	1	75	1	0	0	1	524.83	2797.069	1	20	15.67052	0	0	0	1	1	0	90.67052	3	2887.74	2
Arizona	AZ	2015	2015h2	Fisker Karma	phev	0	0	1	75	0	0	0	0	524.83	0	0	20	0	0	0	0	1	1	0	75	2	75	2
Arizona	AZ	2015	2015h2	Ford C-Max	phev	0	0	1	75	0	0	0	0	524.83	0	0	20	0	0	0	0	1	1	0	75	2	75	2
Arizona	AZ	2015	2015h2	Ford Focus	bev	0	0	1	75	1	0	1004.766	1	524.83	2797.069	1	20	15.67052	0	0	0	1	1	0	1095.436	3	3892.506	2
Arizona	AZ	2015	2015h2	Ford Fusion	phev	0	0	1	75	0	0	0	0	524.83	0	0	20	0	0	0	0	1	1	0	75	2	75	2
Arizona	AZ	2015	2015h2	Honda Accord	phev	0	0	1	75	0	0	0	0	524.83	0	0	20	0	0	0	0	1	1	0	75	2	75	2
Arizona	AZ	2015	2015h2	Honda Fit	bev	0	0	1	75	1	0	0	1	524.83	2797.069	1	20	15.67052	0	0	0	1	1	0	90.67052	3	2887.74	2
Arizona	AZ	2015	2015h2	Hyundai Sonata	phev	0	0	1	75	0	0	0	0	524.83	0	0	20	0	0	0	0	1	1	0	75	2	75	2
Arizona	AZ	2015	2015h2	Kia Soul Ev	bev	0	0	1	75	1	0	1100.523	1	524.83	2797.069	1	20	15.67052	0	0	0	1	1	0	1191.194	3	3988.263	2
Arizona	AZ	2015	2015h2	Mclaren P1	phev	0	0	1	75	0	0	0	0	524.83	0	0	20	0	0	0	0	1	1	0	75	2	75	2
Arizona	AZ	2015	2015h2	Mercedes-Benz B-Class	bev	0	0	1	75	1	0	1427.753	1	524.83	2797.069	1	20	15.67052	0	0	0	1	1	0	1518.423	3	4315.492	2
Arizona	AZ	2015	2015h2	Mitsubishi I-Miev	bev	0	0	1	75	1	0	792.0668	1	524.83	2797.069	1	20	15.67052	0	0	0	1	1	0	882.7374	3	3679.807	2
Arizona	AZ	2015	2015h2	Nissan Leaf	bev	0	0	1	75	1	0	999.2546	1	524.83	2797.069	1	20	15.67052	0	0	0	1	1	0	1089.925	3	3886.995	2
Arizona	AZ	2015	2015h2	Porsche 918	phev	0	0	1	75	0	0	0	0	524.83	0	0	20	0	0	0	0	1	1	0	75	2	75	2
Arizona	AZ	2015	2015h2	Porsche Cayenne	phev	0	0	1	75	0	0	0	0	524.83	0	0	20	0	0	0	0	1	1	0	75	2	75	2
Arizona	AZ	2015	2015h2	Porsche Panamera	phev	0	0	1	75	0	0	0	0	524.83	0	0	20	0	0	0	0	1	1	0	75	2	75	2
Arizona	AZ	2015	2015h2	Smartcar Fortwo	bev	0	0	1	75	1	0	0	1	524.83	2797.069	1	20	15.67052	0	0	0	1	1	0	90.67052	3	2887.74	2
Arizona	AZ	2015	2015h2	Tesla Model S	bev	0	0	1	75	1	0	2407.718	1	524.83	2797.069	1	20	15.67052	0	0	0	1	1	0	2498.388	3	5295.458	2
Arizona	AZ	2015	2015h2	Tesla Model X	bev	0	0	1	75	1	0	2858.95	1	524.83	2797.069	1	20	15.67052	0	0	0	1	1	0	2949.62	3	5746.689	2
Arizona	AZ	2015	2015h2	Tesla Roadster	bev	0	0	1	75	1	0	0	1	524.83	2797.069	1	20	15.67052	0	0	0	1	1	0	90.67052	3	2887.74	2
Arizona	AZ	2015	2015h2	Toyota Prius Plug-In	phev	0	0	1	75	0	0	0	0	524.83	0	0	20	0	0	0	0	1	1	0	75	2	75	2
Arizona	AZ	2015	2015h2	Toyota Rav4 Ev	bev	0	0	1	75	1	0	0	1	524.83	2797.069	1	20	15.67052	0	0	0	1	1	0	90.67052	3	2887.74	2
Arizona	AZ	2015	2015h2	Toyota Scion	bev	0	0	1	75	1	0	0	1	524.83	2797.069	1	20	15.67052	0	0	0	1	1	0	90.67052	3	2887.74	2
Arizona	AZ	2015	2015h2	Volkswagen Golf	bev	0	0	1	75	1	0	0	1	524.83	2797.069	1	20	15.67052	0	0	0	1	1	0	90.67052	3	2887.74	2
Arkansas	AR	2010	2010h1	Bmw Active E	bev	0	0	0	0	0	0	0	0	0	0	0	0	0	0	0	0	0	0	0	0	0	0	0
Arkansas	AR	2010	2010h1	Bmw I3	bev	0	0	0	0	0	0	0	0	0	0	0	0	0	0	0	0	0	0	0	0	0	0	0
Arkansas	AR	2010	2010h1	Bmw I3REx	phev	0	0	0	0	0	0	0	0	0	0	0	0	0	0	0	0	0	0	0	0	0	0	0
Arkansas	AR	2010	2010h1	Bmw I8	phev	0	0	0	0	0	0	0	0	0	0	0	0	0	0	0	0	0	0	0	0	0	0	0
Arkansas	AR	2010	2010h1	Bmw X5	phev	0	0	0	0	0	0	0	0	0	0	0	0	0	0	0	0	0	0	0	0	0	0	0
Arkansas	AR	2010	2010h1	Cadillac Elr	phev	0	0	0	0	0	0	0	0	0	0	0	0	0	0	0	0	0	0	0	0	0	0	0
Arkansas	AR	2010	2010h1	Chevrolet Spark	bev	0	0	0	0	0	0	0	0	0	0	0	0	0	0	0	0	0	0	0	0	0	0	0
Arkansas	AR	2010	2010h1	Chevrolet Volt	phev	0	0	0	0	0	0	0	0	0	0	0	0	0	0	0	0	0	0	0	0	0	0	0
Arkansas	AR	2010	2010h1	Fiat 500	bev	0	0	0	0	0	0	0	0	0	0	0	0	0	0	0	0	0	0	0	0	0	0	0
Arkansas	AR	2010	2010h1	Fisker Karma	phev	0	0	0	0	0	0	0	0	0	0	0	0	0	0	0	0	0	0	0	0	0	0	0
Arkansas	AR	2010	2010h1	Ford C-Max	phev	0	0	0	0	0	0	0	0	0	0	0	0	0	0	0	0	0	0	0	0	0	0	0
Arkansas	AR	2010	2010h1	Ford Focus	bev	0	0	0	0	0	0	0	0	0	0	0	0	0	0	0	0	0	0	0	0	0	0	0
Arkansas	AR	2010	2010h1	Ford Fusion	phev	0	0	0	0	0	0	0	0	0	0	0	0	0	0	0	0	0	0	0	0	0	0	0
Arkansas	AR	2010	2010h1	Honda Accord	phev	0	0	0	0	0	0	0	0	0	0	0	0	0	0	0	0	0	0	0	0	0	0	0
Arkansas	AR	2010	2010h1	Honda Fit	bev	0	0	0	0	0	0	0	0	0	0	0	0	0	0	0	0	0	0	0	0	0	0	0
Arkansas	AR	2010	2010h1	Hyundai Sonata	phev	0	0	0	0	0	0	0	0	0	0	0	0	0	0	0	0	0	0	0	0	0	0	0
Arkansas	AR	2010	2010h1	Kia Soul Ev	bev	0	0	0	0	0	0	0	0	0	0	0	0	0	0	0	0	0	0	0	0	0	0	0
Arkansas	AR	2010	2010h1	Mclaren P1	phev	0	0	0	0	0	0	0	0	0	0	0	0	0	0	0	0	0	0	0	0	0	0	0
Arkansas	AR	2010	2010h1	Mercedes-Benz B-Class	bev	0	0	0	0	0	0	0	0	0	0	0	0	0	0	0	0	0	0	0	0	0	0	0
Arkansas	AR	2010	2010h1	Mitsubishi I-Miev	bev	0	0	0	0	0	0	0	0	0	0	0	0	0	0	0	0	0	0	0	0	0	0	0
Arkansas	AR	2010	2010h1	Nissan Leaf	bev	0	0	0	0	0	0	0	0	0	0	0	0	0	0	0	0	0	0	0	0	0	0	0
Arkansas	AR	2010	2010h1	Porsche 918	phev	0	0	0	0	0	0	0	0	0	0	0	0	0	0	0	0	0	0	0	0	0	0	0
Arkansas	AR	2010	2010h1	Porsche Cayenne	phev	0	0	0	0	0	0	0	0	0	0	0	0	0	0	0	0	0	0	0	0	0	0	0
Arkansas	AR	2010	2010h1	Porsche Panamera	phev	0	0	0	0	0	0	0	0	0	0	0	0	0	0	0	0	0	0	0	0	0	0	0
Arkansas	AR	2010	2010h1	Smartcar Fortwo	bev	0	0	0	0	0	0	0	0	0	0	0	0	0	0	0	0	0	0	0	0	0	0	0
Arkansas	AR	2010	2010h1	Tesla Model S	bev	0	0	0	0	0	0	0	0	0	0	0	0	0	0	0	0	0	0	0	0	0	0	0
Arkansas	AR	2010	2010h1	Tesla Model X	bev	0	0	0	0	0	0	0	0	0	0	0	0	0	0	0	0	0	0	0	0	0	0	0
Arkansas	AR	2010	2010h1	Tesla Roadster	bev	0	0	0	0	0	0	0	0	0	0	0	0	0	0	0	0	0	0	0	0	0	0	0
Arkansas	AR	2010	2010h1	Toyota Prius Plug-In	phev	0	0	0	0	0	0	0	0	0	0	0	0	0	0	0	0	0	0	0	0	0	0	0
Arkansas	AR	2010	2010h1	Toyota Rav4 Ev	bev	0	0	0	0	0	0	0	0	0	0	0	0	0	0	0	0	0	0	0	0	0	0	0
Arkansas	AR	2010	2010h1	Toyota Scion	bev	0	0	0	0	0	0	0	0	0	0	0	0	0	0	0	0	0	0	0	0	0	0	0
Arkansas	AR	2010	2010h1	Volkswagen Golf	bev	0	0	0	0	0	0	0	0	0	0	0	0	0	0	0	0	0	0	0	0	0	0	0
Arkansas	AR	2010	2010h2	Bmw Active E	bev	0	0	0	0	0	0	0	0	0	0	0	0	0	0	0	0	0	0	0	0	0	0	0
Arkansas	AR	2010	2010h2	Bmw I3	bev	0	0	0	0	0	0	0	0	0	0	0	0	0	0	0	0	0	0	0	0	0	0	0
Arkansas	AR	2010	2010h2	Bmw I3REx	phev	0	0	0	0	0	0	0	0	0	0	0	0	0	0	0	0	0	0	0	0	0	0	0
Arkansas	AR	2010	2010h2	Bmw I8	phev	0	0	0	0	0	0	0	0	0	0	0	0	0	0	0	0	0	0	0	0	0	0	0
Arkansas	AR	2010	2010h2	Bmw X5	phev	0	0	0	0	0	0	0	0	0	0	0	0	0	0	0	0	0	0	0	0	0	0	0
Arkansas	AR	2010	2010h2	Cadillac Elr	phev	0	0	0	0	0	0	0	0	0	0	0	0	0	0	0	0	0	0	0	0	0	0	0
Arkansas	AR	2010	2010h2	Chevrolet Spark	bev	0	0	0	0	0	0	0	0	0	0	0	0	0	0	0	0	0	0	0	0	0	0	0
Arkansas	AR	2010	2010h2	Chevrolet Volt	phev	0	0	0	0	0	0	0	0	0	0	0	0	0	0	0	0	0	0	0	0	0	0	0
Arkansas	AR	2010	2010h2	Fiat 500	bev	0	0	0	0	0	0	0	0	0	0	0	0	0	0	0	0	0	0	0	0	0	0	0
Arkansas	AR	2010	2010h2	Fisker Karma	phev	0	0	0	0	0	0	0	0	0	0	0	0	0	0	0	0	0	0	0	0	0	0	0
Arkansas	AR	2010	2010h2	Ford C-Max	phev	0	0	0	0	0	0	0	0	0	0	0	0	0	0	0	0	0	0	0	0	0	0	0
Arkansas	AR	2010	2010h2	Ford Focus	bev	0	0	0	0	0	0	0	0	0	0	0	0	0	0	0	0	0	0	0	0	0	0	0
Arkansas	AR	2010	2010h2	Ford Fusion	phev	0	0	0	0	0	0	0	0	0	0	0	0	0	0	0	0	0	0	0	0	0	0	0
Arkansas	AR	2010	2010h2	Honda Accord	phev	0	0	0	0	0	0	0	0	0	0	0	0	0	0	0	0	0	0	0	0	0	0	0
Arkansas	AR	2010	2010h2	Honda Fit	bev	0	0	0	0	0	0	0	0	0	0	0	0	0	0	0	0	0	0	0	0	0	0	0
Arkansas	AR	2010	2010h2	Hyundai Sonata	phev	0	0	0	0	0	0	0	0	0	0	0	0	0	0	0	0	0	0	0	0	0	0	0
Arkansas	AR	2010	2010h2	Kia Soul Ev	bev	0	0	0	0	0	0	0	0	0	0	0	0	0	0	0	0	0	0	0	0	0	0	0
Arkansas	AR	2010	2010h2	Mclaren P1	phev	0	0	0	0	0	0	0	0	0	0	0	0	0	0	0	0	0	0	0	0	0	0	0
Arkansas	AR	2010	2010h2	Mercedes-Benz B-Class	bev	0	0	0	0	0	0	0	0	0	0	0	0	0	0	0	0	0	0	0	0	0	0	0
Arkansas	AR	2010	2010h2	Mitsubishi I-Miev	bev	0	0	0	0	0	0	0	0	0	0	0	0	0	0	0	0	0	0	0	0	0	0	0
Arkansas	AR	2010	2010h2	Nissan Leaf	bev	0	0	0	0	0	0	0	0	0	0	0	0	0	0	0	0	0	0	0	0	0	0	0
Arkansas	AR	2010	2010h2	Porsche 918	phev	0	0	0	0	0	0	0	0	0	0	0	0	0	0	0	0	0	0	0	0	0	0	0
Arkansas	AR	2010	2010h2	Porsche Cayenne	phev	0	0	0	0	0	0	0	0	0	0	0	0	0	0	0	0	0	0	0	0	0	0	0
Arkansas	AR	2010	2010h2	Porsche Panamera	phev	0	0	0	0	0	0	0	0	0	0	0	0	0	0	0	0	0	0	0	0	0	0	0
Arkansas	AR	2010	2010h2	Smartcar Fortwo	bev	0	0	0	0	0	0	0	0	0	0	0	0	0	0	0	0	0	0	0	0	0	0	0
Arkansas	AR	2010	2010h2	Tesla Model S	bev	0	0	0	0	0	0	0	0	0	0	0	0	0	0	0	0	0	0	0	0	0	0	0
Arkansas	AR	2010	2010h2	Tesla Model X	bev	0	0	0	0	0	0	0	0	0	0	0	0	0	0	0	0	0	0	0	0	0	0	0
Arkansas	AR	2010	2010h2	Tesla Roadster	bev	0	0	0	0	0	0	0	0	0	0	0	0	0	0	0	0	0	0	0	0	0	0	0
Arkansas	AR	2010	2010h2	Toyota Prius Plug-In	phev	0	0	0	0	0	0	0	0	0	0	0	0	0	0	0	0	0	0	0	0	0	0	0
Arkansas	AR	2010	2010h2	Toyota Rav4 Ev	bev	0	0	0	0	0	0	0	0	0	0	0	0	0	0	0	0	0	0	0	0	0	0	0
Arkansas	AR	2010	2010h2	Toyota Scion	bev	0	0	0	0	0	0	0	0	0	0	0	0	0	0	0	0	0	0	0	0	0	0	0
Arkansas	AR	2010	2010h2	Volkswagen Golf	bev	0	0	0	0	0	0	0	0	0	0	0	0	0	0	0	0	0	0	0	0	0	0	0
Arkansas	AR	2011	2011h1	Bmw Active E	bev	0	0	0	0	0	0	0	0	0	0	0	0	0	0	0	0	0	0	0	0	0	0	0
Arkansas	AR	2011	2011h1	Bmw I3	bev	0	0	0	0	0	0	0	0	0	0	0	0	0	0	0	0	0	0	0	0	0	0	0
Arkansas	AR	2011	2011h1	Bmw I3REx	phev	0	0	0	0	0	0	0	0	0	0	0	0	0	0	0	0	0	0	0	0	0	0	0
Arkansas	AR	2011	2011h1	Bmw I8	phev	0	0	0	0	0	0	0	0	0	0	0	0	0	0	0	0	0	0	0	0	0	0	0
Arkansas	AR	2011	2011h1	Bmw X5	phev	0	0	0	0	0	0	0	0	0	0	0	0	0	0	0	0	0	0	0	0	0	0	0
Arkansas	AR	2011	2011h1	Cadillac Elr	phev	0	0	0	0	0	0	0	0	0	0	0	0	0	0	0	0	0	0	0	0	0	0	0
Arkansas	AR	2011	2011h1	Chevrolet Spark	bev	0	0	0	0	0	0	0	0	0	0	0	0	0	0	0	0	0	0	0	0	0	0	0
Arkansas	AR	2011	2011h1	Chevrolet Volt	phev	0	0	0	0	0	0	0	0	0	0	0	0	0	0	0	0	0	0	0	0	0	0	0
Arkansas	AR	2011	2011h1	Fiat 500	bev	0	0	0	0	0	0	0	0	0	0	0	0	0	0	0	0	0	0	0	0	0	0	0
Arkansas	AR	2011	2011h1	Fisker Karma	phev	0	0	0	0	0	0	0	0	0	0	0	0	0	0	0	0	0	0	0	0	0	0	0
Arkansas	AR	2011	2011h1	Ford C-Max	phev	0	0	0	0	0	0	0	0	0	0	0	0	0	0	0	0	0	0	0	0	0	0	0
Arkansas	AR	2011	2011h1	Ford Focus	bev	0	0	0	0	0	0	0	0	0	0	0	0	0	0	0	0	0	0	0	0	0	0	0
Arkansas	AR	2011	2011h1	Ford Fusion	phev	0	0	0	0	0	0	0	0	0	0	0	0	0	0	0	0	0	0	0	0	0	0	0
Arkansas	AR	2011	2011h1	Honda Accord	phev	0	0	0	0	0	0	0	0	0	0	0	0	0	0	0	0	0	0	0	0	0	0	0
Arkansas	AR	2011	2011h1	Honda Fit	bev	0	0	0	0	0	0	0	0	0	0	0	0	0	0	0	0	0	0	0	0	0	0	0
Arkansas	AR	2011	2011h1	Hyundai Sonata	phev	0	0	0	0	0	0	0	0	0	0	0	0	0	0	0	0	0	0	0	0	0	0	0
Arkansas	AR	2011	2011h1	Kia Soul Ev	bev	0	0	0	0	0	0	0	0	0	0	0	0	0	0	0	0	0	0	0	0	0	0	0
Arkansas	AR	2011	2011h1	Mclaren P1	phev	0	0	0	0	0	0	0	0	0	0	0	0	0	0	0	0	0	0	0	0	0	0	0
Arkansas	AR	2011	2011h1	Mercedes-Benz B-Class	bev	0	0	0	0	0	0	0	0	0	0	0	0	0	0	0	0	0	0	0	0	0	0	0
Arkansas	AR	2011	2011h1	Mitsubishi I-Miev	bev	0	0	0	0	0	0	0	0	0	0	0	0	0	0	0	0	0	0	0	0	0	0	0
Arkansas	AR	2011	2011h1	Nissan Leaf	bev	0	0	0	0	0	0	0	0	0	0	0	0	0	0	0	0	0	0	0	0	0	0	0
Arkansas	AR	2011	2011h1	Porsche 918	phev	0	0	0	0	0	0	0	0	0	0	0	0	0	0	0	0	0	0	0	0	0	0	0
Arkansas	AR	2011	2011h1	Porsche Cayenne	phev	0	0	0	0	0	0	0	0	0	0	0	0	0	0	0	0	0	0	0	0	0	0	0
Arkansas	AR	2011	2011h1	Porsche Panamera	phev	0	0	0	0	0	0	0	0	0	0	0	0	0	0	0	0	0	0	0	0	0	0	0
Arkansas	AR	2011	2011h1	Smartcar Fortwo	bev	0	0	0	0	0	0	0	0	0	0	0	0	0	0	0	0	0	0	0	0	0	0	0
Arkansas	AR	2011	2011h1	Tesla Model S	bev	0	0	0	0	0	0	0	0	0	0	0	0	0	0	0	0	0	0	0	0	0	0	0
Arkansas	AR	2011	2011h1	Tesla Model X	bev	0	0	0	0	0	0	0	0	0	0	0	0	0	0	0	0	0	0	0	0	0	0	0
Arkansas	AR	2011	2011h1	Tesla Roadster	bev	0	0	0	0	0	0	0	0	0	0	0	0	0	0	0	0	0	0	0	0	0	0	0
Arkansas	AR	2011	2011h1	Toyota Prius Plug-In	phev	0	0	0	0	0	0	0	0	0	0	0	0	0	0	0	0	0	0	0	0	0	0	0
Arkansas	AR	2011	2011h1	Toyota Rav4 Ev	bev	0	0	0	0	0	0	0	0	0	0	0	0	0	0	0	0	0	0	0	0	0	0	0
Arkansas	AR	2011	2011h1	Toyota Scion	bev	0	0	0	0	0	0	0	0	0	0	0	0	0	0	0	0	0	0	0	0	0	0	0
Arkansas	AR	2011	2011h1	Volkswagen Golf	bev	0	0	0	0	0	0	0	0	0	0	0	0	0	0	0	0	0	0	0	0	0	0	0
Arkansas	AR	2011	2011h2	Bmw Active E	bev	0	0	0	0	0	0	0	0	0	0	0	0	0	0	0	0	0	0	0	0	0	0	0
Arkansas	AR	2011	2011h2	Bmw I3	bev	0	0	0	0	0	0	0	0	0	0	0	0	0	0	0	0	0	0	0	0	0	0	0
Arkansas	AR	2011	2011h2	Bmw I3REx	phev	0	0	0	0	0	0	0	0	0	0	0	0	0	0	0	0	0	0	0	0	0	0	0
Arkansas	AR	2011	2011h2	Bmw I8	phev	0	0	0	0	0	0	0	0	0	0	0	0	0	0	0	0	0	0	0	0	0	0	0
Arkansas	AR	2011	2011h2	Bmw X5	phev	0	0	0	0	0	0	0	0	0	0	0	0	0	0	0	0	0	0	0	0	0	0	0
Arkansas	AR	2011	2011h2	Cadillac Elr	phev	0	0	0	0	0	0	0	0	0	0	0	0	0	0	0	0	0	0	0	0	0	0	0
Arkansas	AR	2011	2011h2	Chevrolet Spark	bev	0	0	0	0	0	0	0	0	0	0	0	0	0	0	0	0	0	0	0	0	0	0	0
Arkansas	AR	2011	2011h2	Chevrolet Volt	phev	0	0	0	0	0	0	0	0	0	0	0	0	0	0	0	0	0	0	0	0	0	0	0
Arkansas	AR	2011	2011h2	Fiat 500	bev	0	0	0	0	0	0	0	0	0	0	0	0	0	0	0	0	0	0	0	0	0	0	0
Arkansas	AR	2011	2011h2	Fisker Karma	phev	0	0	0	0	0	0	0	0	0	0	0	0	0	0	0	0	0	0	0	0	0	0	0
Arkansas	AR	2011	2011h2	Ford C-Max	phev	0	0	0	0	0	0	0	0	0	0	0	0	0	0	0	0	0	0	0	0	0	0	0
Arkansas	AR	2011	2011h2	Ford Focus	bev	0	0	0	0	0	0	0	0	0	0	0	0	0	0	0	0	0	0	0	0	0	0	0
Arkansas	AR	2011	2011h2	Ford Fusion	phev	0	0	0	0	0	0	0	0	0	0	0	0	0	0	0	0	0	0	0	0	0	0	0
Arkansas	AR	2011	2011h2	Honda Accord	phev	0	0	0	0	0	0	0	0	0	0	0	0	0	0	0	0	0	0	0	0	0	0	0
Arkansas	AR	2011	2011h2	Honda Fit	bev	0	0	0	0	0	0	0	0	0	0	0	0	0	0	0	0	0	0	0	0	0	0	0
Arkansas	AR	2011	2011h2	Hyundai Sonata	phev	0	0	0	0	0	0	0	0	0	0	0	0	0	0	0	0	0	0	0	0	0	0	0
Arkansas	AR	2011	2011h2	Kia Soul Ev	bev	0	0	0	0	0	0	0	0	0	0	0	0	0	0	0	0	0	0	0	0	0	0	0
Arkansas	AR	2011	2011h2	Mclaren P1	phev	0	0	0	0	0	0	0	0	0	0	0	0	0	0	0	0	0	0	0	0	0	0	0
Arkansas	AR	2011	2011h2	Mercedes-Benz B-Class	bev	0	0	0	0	0	0	0	0	0	0	0	0	0	0	0	0	0	0	0	0	0	0	0
Arkansas	AR	2011	2011h2	Mitsubishi I-Miev	bev	0	0	0	0	0	0	0	0	0	0	0	0	0	0	0	0	0	0	0	0	0	0	0
Arkansas	AR	2011	2011h2	Nissan Leaf	bev	0	0	0	0	0	0	0	0	0	0	0	0	0	0	0	0	0	0	0	0	0	0	0
Arkansas	AR	2011	2011h2	Porsche 918	phev	0	0	0	0	0	0	0	0	0	0	0	0	0	0	0	0	0	0	0	0	0	0	0
Arkansas	AR	2011	2011h2	Porsche Cayenne	phev	0	0	0	0	0	0	0	0	0	0	0	0	0	0	0	0	0	0	0	0	0	0	0
Arkansas	AR	2011	2011h2	Porsche Panamera	phev	0	0	0	0	0	0	0	0	0	0	0	0	0	0	0	0	0	0	0	0	0	0	0
Arkansas	AR	2011	2011h2	Smartcar Fortwo	bev	0	0	0	0	0	0	0	0	0	0	0	0	0	0	0	0	0	0	0	0	0	0	0
Arkansas	AR	2011	2011h2	Tesla Model S	bev	0	0	0	0	0	0	0	0	0	0	0	0	0	0	0	0	0	0	0	0	0	0	0
Arkansas	AR	2011	2011h2	Tesla Model X	bev	0	0	0	0	0	0	0	0	0	0	0	0	0	0	0	0	0	0	0	0	0	0	0
Arkansas	AR	2011	2011h2	Tesla Roadster	bev	0	0	0	0	0	0	0	0	0	0	0	0	0	0	0	0	0	0	0	0	0	0	0
Arkansas	AR	2011	2011h2	Toyota Prius Plug-In	phev	0	0	0	0	0	0	0	0	0	0	0	0	0	0	0	0	0	0	0	0	0	0	0
Arkansas	AR	2011	2011h2	Toyota Rav4 Ev	bev	0	0	0	0	0	0	0	0	0	0	0	0	0	0	0	0	0	0	0	0	0	0	0
Arkansas	AR	2011	2011h2	Toyota Scion	bev	0	0	0	0	0	0	0	0	0	0	0	0	0	0	0	0	0	0	0	0	0	0	0
Arkansas	AR	2011	2011h2	Volkswagen Golf	bev	0	0	0	0	0	0	0	0	0	0	0	0	0	0	0	0	0	0	0	0	0	0	0
Arkansas	AR	2012	2012h1	Bmw Active E	bev	0	0	0	0	0	0	0	0	0	0	0	0	0	0	0	0	0	0	0	0	0	0	0
Arkansas	AR	2012	2012h1	Bmw I3	bev	0	0	0	0	0	0	0	0	0	0	0	0	0	0	0	0	0	0	0	0	0	0	0
Arkansas	AR	2012	2012h1	Bmw I3REx	phev	0	0	0	0	0	0	0	0	0	0	0	0	0	0	0	0	0	0	0	0	0	0	0
Arkansas	AR	2012	2012h1	Bmw I8	phev	0	0	0	0	0	0	0	0	0	0	0	0	0	0	0	0	0	0	0	0	0	0	0
Arkansas	AR	2012	2012h1	Bmw X5	phev	0	0	0	0	0	0	0	0	0	0	0	0	0	0	0	0	0	0	0	0	0	0	0
Arkansas	AR	2012	2012h1	Cadillac Elr	phev	0	0	0	0	0	0	0	0	0	0	0	0	0	0	0	0	0	0	0	0	0	0	0
Arkansas	AR	2012	2012h1	Chevrolet Spark	bev	0	0	0	0	0	0	0	0	0	0	0	0	0	0	0	0	0	0	0	0	0	0	0
Arkansas	AR	2012	2012h1	Chevrolet Volt	phev	0	0	0	0	0	0	0	0	0	0	0	0	0	0	0	0	0	0	0	0	0	0	0
Arkansas	AR	2012	2012h1	Fiat 500	bev	0	0	0	0	0	0	0	0	0	0	0	0	0	0	0	0	0	0	0	0	0	0	0
Arkansas	AR	2012	2012h1	Fisker Karma	phev	0	0	0	0	0	0	0	0	0	0	0	0	0	0	0	0	0	0	0	0	0	0	0
Arkansas	AR	2012	2012h1	Ford C-Max	phev	0	0	0	0	0	0	0	0	0	0	0	0	0	0	0	0	0	0	0	0	0	0	0
Arkansas	AR	2012	2012h1	Ford Focus	bev	0	0	0	0	0	0	0	0	0	0	0	0	0	0	0	0	0	0	0	0	0	0	0
Arkansas	AR	2012	2012h1	Ford Fusion	phev	0	0	0	0	0	0	0	0	0	0	0	0	0	0	0	0	0	0	0	0	0	0	0
Arkansas	AR	2012	2012h1	Honda Accord	phev	0	0	0	0	0	0	0	0	0	0	0	0	0	0	0	0	0	0	0	0	0	0	0
Arkansas	AR	2012	2012h1	Honda Fit	bev	0	0	0	0	0	0	0	0	0	0	0	0	0	0	0	0	0	0	0	0	0	0	0
Arkansas	AR	2012	2012h1	Hyundai Sonata	phev	0	0	0	0	0	0	0	0	0	0	0	0	0	0	0	0	0	0	0	0	0	0	0
Arkansas	AR	2012	2012h1	Kia Soul Ev	bev	0	0	0	0	0	0	0	0	0	0	0	0	0	0	0	0	0	0	0	0	0	0	0
Arkansas	AR	2012	2012h1	Mclaren P1	phev	0	0	0	0	0	0	0	0	0	0	0	0	0	0	0	0	0	0	0	0	0	0	0
Arkansas	AR	2012	2012h1	Mercedes-Benz B-Class	bev	0	0	0	0	0	0	0	0	0	0	0	0	0	0	0	0	0	0	0	0	0	0	0
Arkansas	AR	2012	2012h1	Mitsubishi I-Miev	bev	0	0	0	0	0	0	0	0	0	0	0	0	0	0	0	0	0	0	0	0	0	0	0
Arkansas	AR	2012	2012h1	Nissan Leaf	bev	0	0	0	0	0	0	0	0	0	0	0	0	0	0	0	0	0	0	0	0	0	0	0
Arkansas	AR	2012	2012h1	Porsche 918	phev	0	0	0	0	0	0	0	0	0	0	0	0	0	0	0	0	0	0	0	0	0	0	0
Arkansas	AR	2012	2012h1	Porsche Cayenne	phev	0	0	0	0	0	0	0	0	0	0	0	0	0	0	0	0	0	0	0	0	0	0	0
Arkansas	AR	2012	2012h1	Porsche Panamera	phev	0	0	0	0	0	0	0	0	0	0	0	0	0	0	0	0	0	0	0	0	0	0	0
Arkansas	AR	2012	2012h1	Smartcar Fortwo	bev	0	0	0	0	0	0	0	0	0	0	0	0	0	0	0	0	0	0	0	0	0	0	0
Arkansas	AR	2012	2012h1	Tesla Model S	bev	0	0	0	0	0	0	0	0	0	0	0	0	0	0	0	0	0	0	0	0	0	0	0
Arkansas	AR	2012	2012h1	Tesla Model X	bev	0	0	0	0	0	0	0	0	0	0	0	0	0	0	0	0	0	0	0	0	0	0	0
Arkansas	AR	2012	2012h1	Tesla Roadster	bev	0	0	0	0	0	0	0	0	0	0	0	0	0	0	0	0	0	0	0	0	0	0	0
Arkansas	AR	2012	2012h1	Toyota Prius Plug-In	phev	0	0	0	0	0	0	0	0	0	0	0	0	0	0	0	0	0	0	0	0	0	0	0
Arkansas	AR	2012	2012h1	Toyota Rav4 Ev	bev	0	0	0	0	0	0	0	0	0	0	0	0	0	0	0	0	0	0	0	0	0	0	0
Arkansas	AR	2012	2012h1	Toyota Scion	bev	0	0	0	0	0	0	0	0	0	0	0	0	0	0	0	0	0	0	0	0	0	0	0
Arkansas	AR	2012	2012h1	Volkswagen Golf	bev	0	0	0	0	0	0	0	0	0	0	0	0	0	0	0	0	0	0	0	0	0	0	0
Arkansas	AR	2012	2012h2	Bmw Active E	bev	0	0	0	0	0	0	0	0	0	0	0	0	0	0	0	0	0	0	0	0	0	0	0
Arkansas	AR	2012	2012h2	Bmw I3	bev	0	0	0	0	0	0	0	0	0	0	0	0	0	0	0	0	0	0	0	0	0	0	0
Arkansas	AR	2012	2012h2	Bmw I3REx	phev	0	0	0	0	0	0	0	0	0	0	0	0	0	0	0	0	0	0	0	0	0	0	0
Arkansas	AR	2012	2012h2	Bmw I8	phev	0	0	0	0	0	0	0	0	0	0	0	0	0	0	0	0	0	0	0	0	0	0	0
Arkansas	AR	2012	2012h2	Bmw X5	phev	0	0	0	0	0	0	0	0	0	0	0	0	0	0	0	0	0	0	0	0	0	0	0
Arkansas	AR	2012	2012h2	Cadillac Elr	phev	0	0	0	0	0	0	0	0	0	0	0	0	0	0	0	0	0	0	0	0	0	0	0
Arkansas	AR	2012	2012h2	Chevrolet Spark	bev	0	0	0	0	0	0	0	0	0	0	0	0	0	0	0	0	0	0	0	0	0	0	0
Arkansas	AR	2012	2012h2	Chevrolet Volt	phev	0	0	0	0	0	0	0	0	0	0	0	0	0	0	0	0	0	0	0	0	0	0	0
Arkansas	AR	2012	2012h2	Fiat 500	bev	0	0	0	0	0	0	0	0	0	0	0	0	0	0	0	0	0	0	0	0	0	0	0
Arkansas	AR	2012	2012h2	Fisker Karma	phev	0	0	0	0	0	0	0	0	0	0	0	0	0	0	0	0	0	0	0	0	0	0	0
Arkansas	AR	2012	2012h2	Ford C-Max	phev	0	0	0	0	0	0	0	0	0	0	0	0	0	0	0	0	0	0	0	0	0	0	0
Arkansas	AR	2012	2012h2	Ford Focus	bev	0	0	0	0	0	0	0	0	0	0	0	0	0	0	0	0	0	0	0	0	0	0	0
Arkansas	AR	2012	2012h2	Ford Fusion	phev	0	0	0	0	0	0	0	0	0	0	0	0	0	0	0	0	0	0	0	0	0	0	0
Arkansas	AR	2012	2012h2	Honda Accord	phev	0	0	0	0	0	0	0	0	0	0	0	0	0	0	0	0	0	0	0	0	0	0	0
Arkansas	AR	2012	2012h2	Honda Fit	bev	0	0	0	0	0	0	0	0	0	0	0	0	0	0	0	0	0	0	0	0	0	0	0
Arkansas	AR	2012	2012h2	Hyundai Sonata	phev	0	0	0	0	0	0	0	0	0	0	0	0	0	0	0	0	0	0	0	0	0	0	0
Arkansas	AR	2012	2012h2	Kia Soul Ev	bev	0	0	0	0	0	0	0	0	0	0	0	0	0	0	0	0	0	0	0	0	0	0	0
Arkansas	AR	2012	2012h2	Mclaren P1	phev	0	0	0	0	0	0	0	0	0	0	0	0	0	0	0	0	0	0	0	0	0	0	0
Arkansas	AR	2012	2012h2	Mercedes-Benz B-Class	bev	0	0	0	0	0	0	0	0	0	0	0	0	0	0	0	0	0	0	0	0	0	0	0
Arkansas	AR	2012	2012h2	Mitsubishi I-Miev	bev	0	0	0	0	0	0	0	0	0	0	0	0	0	0	0	0	0	0	0	0	0	0	0
Arkansas	AR	2012	2012h2	Nissan Leaf	bev	0	0	0	0	0	0	0	0	0	0	0	0	0	0	0	0	0	0	0	0	0	0	0
Arkansas	AR	2012	2012h2	Porsche 918	phev	0	0	0	0	0	0	0	0	0	0	0	0	0	0	0	0	0	0	0	0	0	0	0
Arkansas	AR	2012	2012h2	Porsche Cayenne	phev	0	0	0	0	0	0	0	0	0	0	0	0	0	0	0	0	0	0	0	0	0	0	0
Arkansas	AR	2012	2012h2	Porsche Panamera	phev	0	0	0	0	0	0	0	0	0	0	0	0	0	0	0	0	0	0	0	0	0	0	0
Arkansas	AR	2012	2012h2	Smartcar Fortwo	bev	0	0	0	0	0	0	0	0	0	0	0	0	0	0	0	0	0	0	0	0	0	0	0
Arkansas	AR	2012	2012h2	Tesla Model S	bev	0	0	0	0	0	0	0	0	0	0	0	0	0	0	0	0	0	0	0	0	0	0	0
Arkansas	AR	2012	2012h2	Tesla Model X	bev	0	0	0	0	0	0	0	0	0	0	0	0	0	0	0	0	0	0	0	0	0	0	0
Arkansas	AR	2012	2012h2	Tesla Roadster	bev	0	0	0	0	0	0	0	0	0	0	0	0	0	0	0	0	0	0	0	0	0	0	0
Arkansas	AR	2012	2012h2	Toyota Prius Plug-In	phev	0	0	0	0	0	0	0	0	0	0	0	0	0	0	0	0	0	0	0	0	0	0	0
Arkansas	AR	2012	2012h2	Toyota Rav4 Ev	bev	0	0	0	0	0	0	0	0	0	0	0	0	0	0	0	0	0	0	0	0	0	0	0
Arkansas	AR	2012	2012h2	Toyota Scion	bev	0	0	0	0	0	0	0	0	0	0	0	0	0	0	0	0	0	0	0	0	0	0	0
Arkansas	AR	2012	2012h2	Volkswagen Golf	bev	0	0	0	0	0	0	0	0	0	0	0	0	0	0	0	0	0	0	0	0	0	0	0
Arkansas	AR	2013	2013h1	Bmw Active E	bev	0	0	0	0	0	0	0	0	0	0	0	0	0	0	0	0	0	0	0	0	0	0	0
Arkansas	AR	2013	2013h1	Bmw I3	bev	0	0	0	0	0	0	0	0	0	0	0	0	0	0	0	0	0	0	0	0	0	0	0
Arkansas	AR	2013	2013h1	Bmw I3REx	phev	0	0	0	0	0	0	0	0	0	0	0	0	0	0	0	0	0	0	0	0	0	0	0
Arkansas	AR	2013	2013h1	Bmw I8	phev	0	0	0	0	0	0	0	0	0	0	0	0	0	0	0	0	0	0	0	0	0	0	0
Arkansas	AR	2013	2013h1	Bmw X5	phev	0	0	0	0	0	0	0	0	0	0	0	0	0	0	0	0	0	0	0	0	0	0	0
Arkansas	AR	2013	2013h1	Cadillac Elr	phev	0	0	0	0	0	0	0	0	0	0	0	0	0	0	0	0	0	0	0	0	0	0	0
Arkansas	AR	2013	2013h1	Chevrolet Spark	bev	0	0	0	0	0	0	0	0	0	0	0	0	0	0	0	0	0	0	0	0	0	0	0
Arkansas	AR	2013	2013h1	Chevrolet Volt	phev	0	0	0	0	0	0	0	0	0	0	0	0	0	0	0	0	0	0	0	0	0	0	0
Arkansas	AR	2013	2013h1	Fiat 500	bev	0	0	0	0	0	0	0	0	0	0	0	0	0	0	0	0	0	0	0	0	0	0	0
Arkansas	AR	2013	2013h1	Fisker Karma	phev	0	0	0	0	0	0	0	0	0	0	0	0	0	0	0	0	0	0	0	0	0	0	0
Arkansas	AR	2013	2013h1	Ford C-Max	phev	0	0	0	0	0	0	0	0	0	0	0	0	0	0	0	0	0	0	0	0	0	0	0
Arkansas	AR	2013	2013h1	Ford Focus	bev	0	0	0	0	0	0	0	0	0	0	0	0	0	0	0	0	0	0	0	0	0	0	0
Arkansas	AR	2013	2013h1	Ford Fusion	phev	0	0	0	0	0	0	0	0	0	0	0	0	0	0	0	0	0	0	0	0	0	0	0
Arkansas	AR	2013	2013h1	Honda Accord	phev	0	0	0	0	0	0	0	0	0	0	0	0	0	0	0	0	0	0	0	0	0	0	0
Arkansas	AR	2013	2013h1	Honda Fit	bev	0	0	0	0	0	0	0	0	0	0	0	0	0	0	0	0	0	0	0	0	0	0	0
Arkansas	AR	2013	2013h1	Hyundai Sonata	phev	0	0	0	0	0	0	0	0	0	0	0	0	0	0	0	0	0	0	0	0	0	0	0
Arkansas	AR	2013	2013h1	Kia Soul Ev	bev	0	0	0	0	0	0	0	0	0	0	0	0	0	0	0	0	0	0	0	0	0	0	0
Arkansas	AR	2013	2013h1	Mclaren P1	phev	0	0	0	0	0	0	0	0	0	0	0	0	0	0	0	0	0	0	0	0	0	0	0
Arkansas	AR	2013	2013h1	Mercedes-Benz B-Class	bev	0	0	0	0	0	0	0	0	0	0	0	0	0	0	0	0	0	0	0	0	0	0	0
Arkansas	AR	2013	2013h1	Mitsubishi I-Miev	bev	0	0	0	0	0	0	0	0	0	0	0	0	0	0	0	0	0	0	0	0	0	0	0
Arkansas	AR	2013	2013h1	Nissan Leaf	bev	0	0	0	0	0	0	0	0	0	0	0	0	0	0	0	0	0	0	0	0	0	0	0
Arkansas	AR	2013	2013h1	Porsche 918	phev	0	0	0	0	0	0	0	0	0	0	0	0	0	0	0	0	0	0	0	0	0	0	0
Arkansas	AR	2013	2013h1	Porsche Cayenne	phev	0	0	0	0	0	0	0	0	0	0	0	0	0	0	0	0	0	0	0	0	0	0	0
Arkansas	AR	2013	2013h1	Porsche Panamera	phev	0	0	0	0	0	0	0	0	0	0	0	0	0	0	0	0	0	0	0	0	0	0	0
Arkansas	AR	2013	2013h1	Smartcar Fortwo	bev	0	0	0	0	0	0	0	0	0	0	0	0	0	0	0	0	0	0	0	0	0	0	0
Arkansas	AR	2013	2013h1	Tesla Model S	bev	0	0	0	0	0	0	0	0	0	0	0	0	0	0	0	0	0	0	0	0	0	0	0
Arkansas	AR	2013	2013h1	Tesla Model X	bev	0	0	0	0	0	0	0	0	0	0	0	0	0	0	0	0	0	0	0	0	0	0	0
Arkansas	AR	2013	2013h1	Tesla Roadster	bev	0	0	0	0	0	0	0	0	0	0	0	0	0	0	0	0	0	0	0	0	0	0	0
Arkansas	AR	2013	2013h1	Toyota Prius Plug-In	phev	0	0	0	0	0	0	0	0	0	0	0	0	0	0	0	0	0	0	0	0	0	0	0
Arkansas	AR	2013	2013h1	Toyota Rav4 Ev	bev	0	0	0	0	0	0	0	0	0	0	0	0	0	0	0	0	0	0	0	0	0	0	0
Arkansas	AR	2013	2013h1	Toyota Scion	bev	0	0	0	0	0	0	0	0	0	0	0	0	0	0	0	0	0	0	0	0	0	0	0
Arkansas	AR	2013	2013h1	Volkswagen Golf	bev	0	0	0	0	0	0	0	0	0	0	0	0	0	0	0	0	0	0	0	0	0	0	0
Arkansas	AR	2013	2013h2	Bmw Active E	bev	0	0	0	0	0	0	0	0	0	0	0	0	0	0	0	0	0	0	0	0	0	0	0
Arkansas	AR	2013	2013h2	Bmw I3	bev	0	0	0	0	0	0	0	0	0	0	0	0	0	0	0	0	0	0	0	0	0	0	0
Arkansas	AR	2013	2013h2	Bmw I3REx	phev	0	0	0	0	0	0	0	0	0	0	0	0	0	0	0	0	0	0	0	0	0	0	0
Arkansas	AR	2013	2013h2	Bmw I8	phev	0	0	0	0	0	0	0	0	0	0	0	0	0	0	0	0	0	0	0	0	0	0	0
Arkansas	AR	2013	2013h2	Bmw X5	phev	0	0	0	0	0	0	0	0	0	0	0	0	0	0	0	0	0	0	0	0	0	0	0
Arkansas	AR	2013	2013h2	Cadillac Elr	phev	0	0	0	0	0	0	0	0	0	0	0	0	0	0	0	0	0	0	0	0	0	0	0
Arkansas	AR	2013	2013h2	Chevrolet Spark	bev	0	0	0	0	0	0	0	0	0	0	0	0	0	0	0	0	0	0	0	0	0	0	0
Arkansas	AR	2013	2013h2	Chevrolet Volt	phev	0	0	0	0	0	0	0	0	0	0	0	0	0	0	0	0	0	0	0	0	0	0	0
Arkansas	AR	2013	2013h2	Fiat 500	bev	0	0	0	0	0	0	0	0	0	0	0	0	0	0	0	0	0	0	0	0	0	0	0
Arkansas	AR	2013	2013h2	Fisker Karma	phev	0	0	0	0	0	0	0	0	0	0	0	0	0	0	0	0	0	0	0	0	0	0	0
Arkansas	AR	2013	2013h2	Ford C-Max	phev	0	0	0	0	0	0	0	0	0	0	0	0	0	0	0	0	0	0	0	0	0	0	0
Arkansas	AR	2013	2013h2	Ford Focus	bev	0	0	0	0	0	0	0	0	0	0	0	0	0	0	0	0	0	0	0	0	0	0	0
Arkansas	AR	2013	2013h2	Ford Fusion	phev	0	0	0	0	0	0	0	0	0	0	0	0	0	0	0	0	0	0	0	0	0	0	0
Arkansas	AR	2013	2013h2	Honda Accord	phev	0	0	0	0	0	0	0	0	0	0	0	0	0	0	0	0	0	0	0	0	0	0	0
Arkansas	AR	2013	2013h2	Honda Fit	bev	0	0	0	0	0	0	0	0	0	0	0	0	0	0	0	0	0	0	0	0	0	0	0
Arkansas	AR	2013	2013h2	Hyundai Sonata	phev	0	0	0	0	0	0	0	0	0	0	0	0	0	0	0	0	0	0	0	0	0	0	0
Arkansas	AR	2013	2013h2	Kia Soul Ev	bev	0	0	0	0	0	0	0	0	0	0	0	0	0	0	0	0	0	0	0	0	0	0	0
Arkansas	AR	2013	2013h2	Mclaren P1	phev	0	0	0	0	0	0	0	0	0	0	0	0	0	0	0	0	0	0	0	0	0	0	0
Arkansas	AR	2013	2013h2	Mercedes-Benz B-Class	bev	0	0	0	0	0	0	0	0	0	0	0	0	0	0	0	0	0	0	0	0	0	0	0
Arkansas	AR	2013	2013h2	Mitsubishi I-Miev	bev	0	0	0	0	0	0	0	0	0	0	0	0	0	0	0	0	0	0	0	0	0	0	0
Arkansas	AR	2013	2013h2	Nissan Leaf	bev	0	0	0	0	0	0	0	0	0	0	0	0	0	0	0	0	0	0	0	0	0	0	0
Arkansas	AR	2013	2013h2	Porsche 918	phev	0	0	0	0	0	0	0	0	0	0	0	0	0	0	0	0	0	0	0	0	0	0	0
Arkansas	AR	2013	2013h2	Porsche Cayenne	phev	0	0	0	0	0	0	0	0	0	0	0	0	0	0	0	0	0	0	0	0	0	0	0
Arkansas	AR	2013	2013h2	Porsche Panamera	phev	0	0	0	0	0	0	0	0	0	0	0	0	0	0	0	0	0	0	0	0	0	0	0
Arkansas	AR	2013	2013h2	Smartcar Fortwo	bev	0	0	0	0	0	0	0	0	0	0	0	0	0	0	0	0	0	0	0	0	0	0	0
Arkansas	AR	2013	2013h2	Tesla Model S	bev	0	0	0	0	0	0	0	0	0	0	0	0	0	0	0	0	0	0	0	0	0	0	0
Arkansas	AR	2013	2013h2	Tesla Model X	bev	0	0	0	0	0	0	0	0	0	0	0	0	0	0	0	0	0	0	0	0	0	0	0
Arkansas	AR	2013	2013h2	Tesla Roadster	bev	0	0	0	0	0	0	0	0	0	0	0	0	0	0	0	0	0	0	0	0	0	0	0
Arkansas	AR	2013	2013h2	Toyota Prius Plug-In	phev	0	0	0	0	0	0	0	0	0	0	0	0	0	0	0	0	0	0	0	0	0	0	0
Arkansas	AR	2013	2013h2	Toyota Rav4 Ev	bev	0	0	0	0	0	0	0	0	0	0	0	0	0	0	0	0	0	0	0	0	0	0	0
Arkansas	AR	2013	2013h2	Toyota Scion	bev	0	0	0	0	0	0	0	0	0	0	0	0	0	0	0	0	0	0	0	0	0	0	0
Arkansas	AR	2013	2013h2	Volkswagen Golf	bev	0	0	0	0	0	0	0	0	0	0	0	0	0	0	0	0	0	0	0	0	0	0	0
Arkansas	AR	2014	2014h1	Bmw Active E	bev	0	0	0	0	0	0	0	0	0	0	0	0	0	0	0	0	0	0	0	0	0	0	0
Arkansas	AR	2014	2014h1	Bmw I3	bev	0	0	0	0	0	0	0	0	0	0	0	0	0	0	0	0	0	0	0	0	0	0	0
Arkansas	AR	2014	2014h1	Bmw I3REx	phev	0	0	0	0	0	0	0	0	0	0	0	0	0	0	0	0	0	0	0	0	0	0	0
Arkansas	AR	2014	2014h1	Bmw I8	phev	0	0	0	0	0	0	0	0	0	0	0	0	0	0	0	0	0	0	0	0	0	0	0
Arkansas	AR	2014	2014h1	Bmw X5	phev	0	0	0	0	0	0	0	0	0	0	0	0	0	0	0	0	0	0	0	0	0	0	0
Arkansas	AR	2014	2014h1	Cadillac Elr	phev	0	0	0	0	0	0	0	0	0	0	0	0	0	0	0	0	0	0	0	0	0	0	0
Arkansas	AR	2014	2014h1	Chevrolet Spark	bev	0	0	0	0	0	0	0	0	0	0	0	0	0	0	0	0	0	0	0	0	0	0	0
Arkansas	AR	2014	2014h1	Chevrolet Volt	phev	0	0	0	0	0	0	0	0	0	0	0	0	0	0	0	0	0	0	0	0	0	0	0
Arkansas	AR	2014	2014h1	Fiat 500	bev	0	0	0	0	0	0	0	0	0	0	0	0	0	0	0	0	0	0	0	0	0	0	0
Arkansas	AR	2014	2014h1	Fisker Karma	phev	0	0	0	0	0	0	0	0	0	0	0	0	0	0	0	0	0	0	0	0	0	0	0
Arkansas	AR	2014	2014h1	Ford C-Max	phev	0	0	0	0	0	0	0	0	0	0	0	0	0	0	0	0	0	0	0	0	0	0	0
Arkansas	AR	2014	2014h1	Ford Focus	bev	0	0	0	0	0	0	0	0	0	0	0	0	0	0	0	0	0	0	0	0	0	0	0
Arkansas	AR	2014	2014h1	Ford Fusion	phev	0	0	0	0	0	0	0	0	0	0	0	0	0	0	0	0	0	0	0	0	0	0	0
Arkansas	AR	2014	2014h1	Honda Accord	phev	0	0	0	0	0	0	0	0	0	0	0	0	0	0	0	0	0	0	0	0	0	0	0
Arkansas	AR	2014	2014h1	Honda Fit	bev	0	0	0	0	0	0	0	0	0	0	0	0	0	0	0	0	0	0	0	0	0	0	0
Arkansas	AR	2014	2014h1	Hyundai Sonata	phev	0	0	0	0	0	0	0	0	0	0	0	0	0	0	0	0	0	0	0	0	0	0	0
Arkansas	AR	2014	2014h1	Kia Soul Ev	bev	0	0	0	0	0	0	0	0	0	0	0	0	0	0	0	0	0	0	0	0	0	0	0
Arkansas	AR	2014	2014h1	Mclaren P1	phev	0	0	0	0	0	0	0	0	0	0	0	0	0	0	0	0	0	0	0	0	0	0	0
Arkansas	AR	2014	2014h1	Mercedes-Benz B-Class	bev	0	0	0	0	0	0	0	0	0	0	0	0	0	0	0	0	0	0	0	0	0	0	0
Arkansas	AR	2014	2014h1	Mitsubishi I-Miev	bev	0	0	0	0	0	0	0	0	0	0	0	0	0	0	0	0	0	0	0	0	0	0	0
Arkansas	AR	2014	2014h1	Nissan Leaf	bev	0	0	0	0	0	0	0	0	0	0	0	0	0	0	0	0	0	0	0	0	0	0	0
Arkansas	AR	2014	2014h1	Porsche 918	phev	0	0	0	0	0	0	0	0	0	0	0	0	0	0	0	0	0	0	0	0	0	0	0
Arkansas	AR	2014	2014h1	Porsche Cayenne	phev	0	0	0	0	0	0	0	0	0	0	0	0	0	0	0	0	0	0	0	0	0	0	0
Arkansas	AR	2014	2014h1	Porsche Panamera	phev	0	0	0	0	0	0	0	0	0	0	0	0	0	0	0	0	0	0	0	0	0	0	0
Arkansas	AR	2014	2014h1	Smartcar Fortwo	bev	0	0	0	0	0	0	0	0	0	0	0	0	0	0	0	0	0	0	0	0	0	0	0
Arkansas	AR	2014	2014h1	Tesla Model S	bev	0	0	0	0	0	0	0	0	0	0	0	0	0	0	0	0	0	0	0	0	0	0	0
Arkansas	AR	2014	2014h1	Tesla Model X	bev	0	0	0	0	0	0	0	0	0	0	0	0	0	0	0	0	0	0	0	0	0	0	0
Arkansas	AR	2014	2014h1	Tesla Roadster	bev	0	0	0	0	0	0	0	0	0	0	0	0	0	0	0	0	0	0	0	0	0	0	0
Arkansas	AR	2014	2014h1	Toyota Prius Plug-In	phev	0	0	0	0	0	0	0	0	0	0	0	0	0	0	0	0	0	0	0	0	0	0	0
Arkansas	AR	2014	2014h1	Toyota Rav4 Ev	bev	0	0	0	0	0	0	0	0	0	0	0	0	0	0	0	0	0	0	0	0	0	0	0
Arkansas	AR	2014	2014h1	Toyota Scion	bev	0	0	0	0	0	0	0	0	0	0	0	0	0	0	0	0	0	0	0	0	0	0	0
Arkansas	AR	2014	2014h1	Volkswagen Golf	bev	0	0	0	0	0	0	0	0	0	0	0	0	0	0	0	0	0	0	0	0	0	0	0
Arkansas	AR	2014	2014h2	Bmw Active E	bev	0	0	0	0	0	0	0	0	0	0	0	0	0	0	0	0	0	0	0	0	0	0	0
Arkansas	AR	2014	2014h2	Bmw I3	bev	0	0	0	0	0	0	0	0	0	0	0	0	0	0	0	0	0	0	0	0	0	0	0
Arkansas	AR	2014	2014h2	Bmw I3REx	phev	0	0	0	0	0	0	0	0	0	0	0	0	0	0	0	0	0	0	0	0	0	0	0
Arkansas	AR	2014	2014h2	Bmw I8	phev	0	0	0	0	0	0	0	0	0	0	0	0	0	0	0	0	0	0	0	0	0	0	0
Arkansas	AR	2014	2014h2	Bmw X5	phev	0	0	0	0	0	0	0	0	0	0	0	0	0	0	0	0	0	0	0	0	0	0	0
Arkansas	AR	2014	2014h2	Cadillac Elr	phev	0	0	0	0	0	0	0	0	0	0	0	0	0	0	0	0	0	0	0	0	0	0	0
Arkansas	AR	2014	2014h2	Chevrolet Spark	bev	0	0	0	0	0	0	0	0	0	0	0	0	0	0	0	0	0	0	0	0	0	0	0
Arkansas	AR	2014	2014h2	Chevrolet Volt	phev	0	0	0	0	0	0	0	0	0	0	0	0	0	0	0	0	0	0	0	0	0	0	0
Arkansas	AR	2014	2014h2	Fiat 500	bev	0	0	0	0	0	0	0	0	0	0	0	0	0	0	0	0	0	0	0	0	0	0	0
Arkansas	AR	2014	2014h2	Fisker Karma	phev	0	0	0	0	0	0	0	0	0	0	0	0	0	0	0	0	0	0	0	0	0	0	0
Arkansas	AR	2014	2014h2	Ford C-Max	phev	0	0	0	0	0	0	0	0	0	0	0	0	0	0	0	0	0	0	0	0	0	0	0
Arkansas	AR	2014	2014h2	Ford Focus	bev	0	0	0	0	0	0	0	0	0	0	0	0	0	0	0	0	0	0	0	0	0	0	0
Arkansas	AR	2014	2014h2	Ford Fusion	phev	0	0	0	0	0	0	0	0	0	0	0	0	0	0	0	0	0	0	0	0	0	0	0
Arkansas	AR	2014	2014h2	Honda Accord	phev	0	0	0	0	0	0	0	0	0	0	0	0	0	0	0	0	0	0	0	0	0	0	0
Arkansas	AR	2014	2014h2	Honda Fit	bev	0	0	0	0	0	0	0	0	0	0	0	0	0	0	0	0	0	0	0	0	0	0	0
Arkansas	AR	2014	2014h2	Hyundai Sonata	phev	0	0	0	0	0	0	0	0	0	0	0	0	0	0	0	0	0	0	0	0	0	0	0
Arkansas	AR	2014	2014h2	Kia Soul Ev	bev	0	0	0	0	0	0	0	0	0	0	0	0	0	0	0	0	0	0	0	0	0	0	0
Arkansas	AR	2014	2014h2	Mclaren P1	phev	0	0	0	0	0	0	0	0	0	0	0	0	0	0	0	0	0	0	0	0	0	0	0
Arkansas	AR	2014	2014h2	Mercedes-Benz B-Class	bev	0	0	0	0	0	0	0	0	0	0	0	0	0	0	0	0	0	0	0	0	0	0	0
Arkansas	AR	2014	2014h2	Mitsubishi I-Miev	bev	0	0	0	0	0	0	0	0	0	0	0	0	0	0	0	0	0	0	0	0	0	0	0
Arkansas	AR	2014	2014h2	Nissan Leaf	bev	0	0	0	0	0	0	0	0	0	0	0	0	0	0	0	0	0	0	0	0	0	0	0
Arkansas	AR	2014	2014h2	Porsche 918	phev	0	0	0	0	0	0	0	0	0	0	0	0	0	0	0	0	0	0	0	0	0	0	0
Arkansas	AR	2014	2014h2	Porsche Cayenne	phev	0	0	0	0	0	0	0	0	0	0	0	0	0	0	0	0	0	0	0	0	0	0	0
Arkansas	AR	2014	2014h2	Porsche Panamera	phev	0	0	0	0	0	0	0	0	0	0	0	0	0	0	0	0	0	0	0	0	0	0	0
Arkansas	AR	2014	2014h2	Smartcar Fortwo	bev	0	0	0	0	0	0	0	0	0	0	0	0	0	0	0	0	0	0	0	0	0	0	0
Arkansas	AR	2014	2014h2	Tesla Model S	bev	0	0	0	0	0	0	0	0	0	0	0	0	0	0	0	0	0	0	0	0	0	0	0
Arkansas	AR	2014	2014h2	Tesla Model X	bev	0	0	0	0	0	0	0	0	0	0	0	0	0	0	0	0	0	0	0	0	0	0	0
Arkansas	AR	2014	2014h2	Tesla Roadster	bev	0	0	0	0	0	0	0	0	0	0	0	0	0	0	0	0	0	0	0	0	0	0	0
Arkansas	AR	2014	2014h2	Toyota Prius Plug-In	phev	0	0	0	0	0	0	0	0	0	0	0	0	0	0	0	0	0	0	0	0	0	0	0
Arkansas	AR	2014	2014h2	Toyota Rav4 Ev	bev	0	0	0	0	0	0	0	0	0	0	0	0	0	0	0	0	0	0	0	0	0	0	0
Arkansas	AR	2014	2014h2	Toyota Scion	bev	0	0	0	0	0	0	0	0	0	0	0	0	0	0	0	0	0	0	0	0	0	0	0
Arkansas	AR	2014	2014h2	Volkswagen Golf	bev	0	0	0	0	0	0	0	0	0	0	0	0	0	0	0	0	0	0	0	0	0	0	0
Arkansas	AR	2015	2015h1	Bmw Active E	bev	0	0	0	0	0	0	0	0	0	0	0	0	0	0	0	0	0	0	0	0	0	0	0
Arkansas	AR	2015	2015h1	Bmw I3	bev	0	0	0	0	0	0	0	0	0	0	0	0	0	0	0	0	0	0	0	0	0	0	0
Arkansas	AR	2015	2015h1	Bmw I3REx	phev	0	0	0	0	0	0	0	0	0	0	0	0	0	0	0	0	0	0	0	0	0	0	0
Arkansas	AR	2015	2015h1	Bmw I8	phev	0	0	0	0	0	0	0	0	0	0	0	0	0	0	0	0	0	0	0	0	0	0	0
Arkansas	AR	2015	2015h1	Bmw X5	phev	0	0	0	0	0	0	0	0	0	0	0	0	0	0	0	0	0	0	0	0	0	0	0
Arkansas	AR	2015	2015h1	Cadillac Elr	phev	0	0	0	0	0	0	0	0	0	0	0	0	0	0	0	0	0	0	0	0	0	0	0
Arkansas	AR	2015	2015h1	Chevrolet Spark	bev	0	0	0	0	0	0	0	0	0	0	0	0	0	0	0	0	0	0	0	0	0	0	0
Arkansas	AR	2015	2015h1	Chevrolet Volt	phev	0	0	0	0	0	0	0	0	0	0	0	0	0	0	0	0	0	0	0	0	0	0	0
Arkansas	AR	2015	2015h1	Fiat 500	bev	0	0	0	0	0	0	0	0	0	0	0	0	0	0	0	0	0	0	0	0	0	0	0
Arkansas	AR	2015	2015h1	Fisker Karma	phev	0	0	0	0	0	0	0	0	0	0	0	0	0	0	0	0	0	0	0	0	0	0	0
Arkansas	AR	2015	2015h1	Ford C-Max	phev	0	0	0	0	0	0	0	0	0	0	0	0	0	0	0	0	0	0	0	0	0	0	0
Arkansas	AR	2015	2015h1	Ford Focus	bev	0	0	0	0	0	0	0	0	0	0	0	0	0	0	0	0	0	0	0	0	0	0	0
Arkansas	AR	2015	2015h1	Ford Fusion	phev	0	0	0	0	0	0	0	0	0	0	0	0	0	0	0	0	0	0	0	0	0	0	0
Arkansas	AR	2015	2015h1	Honda Accord	phev	0	0	0	0	0	0	0	0	0	0	0	0	0	0	0	0	0	0	0	0	0	0	0
Arkansas	AR	2015	2015h1	Honda Fit	bev	0	0	0	0	0	0	0	0	0	0	0	0	0	0	0	0	0	0	0	0	0	0	0
Arkansas	AR	2015	2015h1	Hyundai Sonata	phev	0	0	0	0	0	0	0	0	0	0	0	0	0	0	0	0	0	0	0	0	0	0	0
Arkansas	AR	2015	2015h1	Kia Soul Ev	bev	0	0	0	0	0	0	0	0	0	0	0	0	0	0	0	0	0	0	0	0	0	0	0
Arkansas	AR	2015	2015h1	Mclaren P1	phev	0	0	0	0	0	0	0	0	0	0	0	0	0	0	0	0	0	0	0	0	0	0	0
Arkansas	AR	2015	2015h1	Mercedes-Benz B-Class	bev	0	0	0	0	0	0	0	0	0	0	0	0	0	0	0	0	0	0	0	0	0	0	0
Arkansas	AR	2015	2015h1	Mitsubishi I-Miev	bev	0	0	0	0	0	0	0	0	0	0	0	0	0	0	0	0	0	0	0	0	0	0	0
Arkansas	AR	2015	2015h1	Nissan Leaf	bev	0	0	0	0	0	0	0	0	0	0	0	0	0	0	0	0	0	0	0	0	0	0	0
Arkansas	AR	2015	2015h1	Porsche 918	phev	0	0	0	0	0	0	0	0	0	0	0	0	0	0	0	0	0	0	0	0	0	0	0
Arkansas	AR	2015	2015h1	Porsche Cayenne	phev	0	0	0	0	0	0	0	0	0	0	0	0	0	0	0	0	0	0	0	0	0	0	0
Arkansas	AR	2015	2015h1	Porsche Panamera	phev	0	0	0	0	0	0	0	0	0	0	0	0	0	0	0	0	0	0	0	0	0	0	0
Arkansas	AR	2015	2015h1	Smartcar Fortwo	bev	0	0	0	0	0	0	0	0	0	0	0	0	0	0	0	0	0	0	0	0	0	0	0
Arkansas	AR	2015	2015h1	Tesla Model S	bev	0	0	0	0	0	0	0	0	0	0	0	0	0	0	0	0	0	0	0	0	0	0	0
Arkansas	AR	2015	2015h1	Tesla Model X	bev	0	0	0	0	0	0	0	0	0	0	0	0	0	0	0	0	0	0	0	0	0	0	0
Arkansas	AR	2015	2015h1	Tesla Roadster	bev	0	0	0	0	0	0	0	0	0	0	0	0	0	0	0	0	0	0	0	0	0	0	0
Arkansas	AR	2015	2015h1	Toyota Prius Plug-In	phev	0	0	0	0	0	0	0	0	0	0	0	0	0	0	0	0	0	0	0	0	0	0	0
Arkansas	AR	2015	2015h1	Toyota Rav4 Ev	bev	0	0	0	0	0	0	0	0	0	0	0	0	0	0	0	0	0	0	0	0	0	0	0
Arkansas	AR	2015	2015h1	Toyota Scion	bev	0	0	0	0	0	0	0	0	0	0	0	0	0	0	0	0	0	0	0	0	0	0	0
Arkansas	AR	2015	2015h1	Volkswagen Golf	bev	0	0	0	0	0	0	0	0	0	0	0	0	0	0	0	0	0	0	0	0	0	0	0
Arkansas	AR	2015	2015h2	Bmw Active E	bev	0	0	0	0	0	0	0	0	0	0	0	0	0	0	0	0	0	0	0	0	0	0	0
Arkansas	AR	2015	2015h2	Bmw I3	bev	0	0	0	0	0	0	0	0	0	0	0	0	0	0	0	0	0	0	0	0	0	0	0
Arkansas	AR	2015	2015h2	Bmw I3REx	phev	0	0	0	0	0	0	0	0	0	0	0	0	0	0	0	0	0	0	0	0	0	0	0
Arkansas	AR	2015	2015h2	Bmw I8	phev	0	0	0	0	0	0	0	0	0	0	0	0	0	0	0	0	0	0	0	0	0	0	0
Arkansas	AR	2015	2015h2	Bmw X5	phev	0	0	0	0	0	0	0	0	0	0	0	0	0	0	0	0	0	0	0	0	0	0	0
Arkansas	AR	2015	2015h2	Cadillac Elr	phev	0	0	0	0	0	0	0	0	0	0	0	0	0	0	0	0	0	0	0	0	0	0	0
Arkansas	AR	2015	2015h2	Chevrolet Spark	bev	0	0	0	0	0	0	0	0	0	0	0	0	0	0	0	0	0	0	0	0	0	0	0
Arkansas	AR	2015	2015h2	Chevrolet Volt	phev	0	0	0	0	0	0	0	0	0	0	0	0	0	0	0	0	0	0	0	0	0	0	0
Arkansas	AR	2015	2015h2	Fiat 500	bev	0	0	0	0	0	0	0	0	0	0	0	0	0	0	0	0	0	0	0	0	0	0	0
Arkansas	AR	2015	2015h2	Fisker Karma	phev	0	0	0	0	0	0	0	0	0	0	0	0	0	0	0	0	0	0	0	0	0	0	0
Arkansas	AR	2015	2015h2	Ford C-Max	phev	0	0	0	0	0	0	0	0	0	0	0	0	0	0	0	0	0	0	0	0	0	0	0
Arkansas	AR	2015	2015h2	Ford Focus	bev	0	0	0	0	0	0	0	0	0	0	0	0	0	0	0	0	0	0	0	0	0	0	0
Arkansas	AR	2015	2015h2	Ford Fusion	phev	0	0	0	0	0	0	0	0	0	0	0	0	0	0	0	0	0	0	0	0	0	0	0
Arkansas	AR	2015	2015h2	Honda Accord	phev	0	0	0	0	0	0	0	0	0	0	0	0	0	0	0	0	0	0	0	0	0	0	0
Arkansas	AR	2015	2015h2	Honda Fit	bev	0	0	0	0	0	0	0	0	0	0	0	0	0	0	0	0	0	0	0	0	0	0	0
Arkansas	AR	2015	2015h2	Hyundai Sonata	phev	0	0	0	0	0	0	0	0	0	0	0	0	0	0	0	0	0	0	0	0	0	0	0
Arkansas	AR	2015	2015h2	Kia Soul Ev	bev	0	0	0	0	0	0	0	0	0	0	0	0	0	0	0	0	0	0	0	0	0	0	0
Arkansas	AR	2015	2015h2	Mclaren P1	phev	0	0	0	0	0	0	0	0	0	0	0	0	0	0	0	0	0	0	0	0	0	0	0
Arkansas	AR	2015	2015h2	Mercedes-Benz B-Class	bev	0	0	0	0	0	0	0	0	0	0	0	0	0	0	0	0	0	0	0	0	0	0	0
Arkansas	AR	2015	2015h2	Mitsubishi I-Miev	bev	0	0	0	0	0	0	0	0	0	0	0	0	0	0	0	0	0	0	0	0	0	0	0
Arkansas	AR	2015	2015h2	Nissan Leaf	bev	0	0	0	0	0	0	0	0	0	0	0	0	0	0	0	0	0	0	0	0	0	0	0
Arkansas	AR	2015	2015h2	Porsche 918	phev	0	0	0	0	0	0	0	0	0	0	0	0	0	0	0	0	0	0	0	0	0	0	0
Arkansas	AR	2015	2015h2	Porsche Cayenne	phev	0	0	0	0	0	0	0	0	0	0	0	0	0	0	0	0	0	0	0	0	0	0	0
Arkansas	AR	2015	2015h2	Porsche Panamera	phev	0	0	0	0	0	0	0	0	0	0	0	0	0	0	0	0	0	0	0	0	0	0	0
Arkansas	AR	2015	2015h2	Smartcar Fortwo	bev	0	0	0	0	0	0	0	0	0	0	0	0	0	0	0	0	0	0	0	0	0	0	0
Arkansas	AR	2015	2015h2	Tesla Model S	bev	0	0	0	0	0	0	0	0	0	0	0	0	0	0	0	0	0	0	0	0	0	0	0
Arkansas	AR	2015	2015h2	Tesla Model X	bev	0	0	0	0	0	0	0	0	0	0	0	0	0	0	0	0	0	0	0	0	0	0	0
Arkansas	AR	2015	2015h2	Tesla Roadster	bev	0	0	0	0	0	0	0	0	0	0	0	0	0	0	0	0	0	0	0	0	0	0	0
Arkansas	AR	2015	2015h2	Toyota Prius Plug-In	phev	0	0	0	0	0	0	0	0	0	0	0	0	0	0	0	0	0	0	0	0	0	0	0
Arkansas	AR	2015	2015h2	Toyota Rav4 Ev	bev	0	0	0	0	0	0	0	0	0	0	0	0	0	0	0	0	0	0	0	0	0	0	0
Arkansas	AR	2015	2015h2	Toyota Scion	bev	0	0	0	0	0	0	0	0	0	0	0	0	0	0	0	0	0	0	0	0	0	0	0
Arkansas	AR	2015	2015h2	Volkswagen Golf	bev	0	0	0	0	0	0	0	0	0	0	0	0	0	0	0	0	0	0	0	0	0	0	0
California	CA	2010	2010h1	Bmw Active E	bev	1	2500	0	0	0	0	0	1	618.66	3297.134	0	0	0	0	0	0	1	0	0	2500	2	5797.134	1
California	CA	2010	2010h1	Bmw I3	bev	1	2500	0	0	0	0	0	1	618.66	3297.134	0	0	0	0	0	0	1	0	0	2500	2	5797.134	1
California	CA	2010	2010h1	Bmw I3REx	phev	1	2500	0	0	0	0	0	1	618.66	3297.134	0	0	0	0	0	0	1	0	0	2500	2	5797.134	1
California	CA	2010	2010h1	Bmw I8	phev	1	1500	0	0	0	0	0	1	618.66	3297.134	0	0	0	0	0	0	1	0	0	1500	2	4797.134	1
California	CA	2010	2010h1	Bmw X5	phev	1	1500	0	0	0	0	0	1	618.66	3297.134	0	0	0	0	0	0	1	0	0	1500	2	4797.134	1
California	CA	2010	2010h1	Cadillac Elr	phev	1	1500	0	0	0	0	0	1	618.66	3297.134	0	0	0	0	0	0	1	0	0	1500	2	4797.134	1
California	CA	2010	2010h1	Chevrolet Spark	bev	1	2500	0	0	0	0	0	1	618.66	3297.134	0	0	0	0	0	0	1	0	0	2500	2	5797.134	1
California	CA	2010	2010h1	Chevrolet Volt	phev	1	1500	0	0	0	0	0	1	618.66	3297.134	0	0	0	0	0	0	1	0	0	1500	2	4797.134	1
California	CA	2010	2010h1	Fiat 500	bev	1	2500	0	0	0	0	0	1	618.66	3297.134	0	0	0	0	0	0	1	0	0	2500	2	5797.134	1
California	CA	2010	2010h1	Fisker Karma	phev	1	1500	0	0	0	0	0	1	618.66	3297.134	0	0	0	0	0	0	1	0	0	1500	2	4797.134	1
California	CA	2010	2010h1	Ford C-Max	phev	1	1500	0	0	0	0	0	1	618.66	3297.134	0	0	0	0	0	0	1	0	0	1500	2	4797.134	1
California	CA	2010	2010h1	Ford Focus	bev	1	2500	0	0	0	0	0	1	618.66	3297.134	0	0	0	0	0	0	1	0	0	2500	2	5797.134	1
California	CA	2010	2010h1	Ford Fusion	phev	1	1500	0	0	0	0	0	1	618.66	3297.134	0	0	0	0	0	0	1	0	0	1500	2	4797.134	1
California	CA	2010	2010h1	Honda Accord	phev	1	1500	0	0	0	0	0	1	618.66	3297.134	0	0	0	0	0	0	1	0	0	1500	2	4797.134	1
California	CA	2010	2010h1	Honda Fit	bev	1	2500	0	0	0	0	0	1	618.66	3297.134	0	0	0	0	0	0	1	0	0	2500	2	5797.134	1
California	CA	2010	2010h1	Hyundai Sonata	phev	1	1500	0	0	0	0	0	1	618.66	3297.134	0	0	0	0	0	0	1	0	0	1500	2	4797.134	1
California	CA	2010	2010h1	Kia Soul Ev	bev	1	2500	0	0	0	0	0	1	618.66	3297.134	0	0	0	0	0	0	1	0	0	2500	2	5797.134	1
California	CA	2010	2010h1	Mclaren P1	phev	1	1500	0	0	0	0	0	1	618.66	3297.134	0	0	0	0	0	0	1	0	0	1500	2	4797.134	1
California	CA	2010	2010h1	Mercedes-Benz B-Class	bev	1	2500	0	0	0	0	0	1	618.66	3297.134	0	0	0	0	0	0	1	0	0	2500	2	5797.134	1
California	CA	2010	2010h1	Mitsubishi I-Miev	bev	1	2500	0	0	0	0	0	1	618.66	3297.134	0	0	0	0	0	0	1	0	0	2500	2	5797.134	1
California	CA	2010	2010h1	Nissan Leaf	bev	1	2500	0	0	0	0	0	1	618.66	3297.134	0	0	0	0	0	0	1	0	0	2500	2	5797.134	1
California	CA	2010	2010h1	Porsche 918	phev	1	1500	0	0	0	0	0	1	618.66	3297.134	0	0	0	0	0	0	1	0	0	1500	2	4797.134	1
California	CA	2010	2010h1	Porsche Cayenne	phev	1	1500	0	0	0	0	0	1	618.66	3297.134	0	0	0	0	0	0	1	0	0	1500	2	4797.134	1
California	CA	2010	2010h1	Porsche Panamera	phev	1	1500	0	0	0	0	0	1	618.66	3297.134	0	0	0	0	0	0	1	0	0	1500	2	4797.134	1
California	CA	2010	2010h1	Smartcar Fortwo	bev	1	2500	0	0	0	0	0	1	618.66	3297.134	0	0	0	0	0	0	1	0	0	2500	2	5797.134	1
California	CA	2010	2010h1	Tesla Model S	bev	1	2500	0	0	0	0	0	1	618.66	3297.134	0	0	0	0	0	0	1	0	0	2500	2	5797.134	1
California	CA	2010	2010h1	Tesla Model X	bev	1	2500	0	0	0	0	0	1	618.66	3297.134	0	0	0	0	0	0	1	0	0	2500	2	5797.134	1
California	CA	2010	2010h1	Tesla Roadster	bev	1	2500	0	0	0	0	0	1	618.66	3297.134	0	0	0	0	0	0	1	0	0	2500	2	5797.134	1
California	CA	2010	2010h1	Toyota Prius Plug-In	phev	1	1500	0	0	0	0	0	1	618.66	3297.134	0	0	0	0	0	0	1	0	0	1500	2	4797.134	1
California	CA	2010	2010h1	Toyota Rav4 Ev	bev	1	2500	0	0	0	0	0	1	618.66	3297.134	0	0	0	0	0	0	1	0	0	2500	2	5797.134	1
California	CA	2010	2010h1	Toyota Scion	bev	1	2500	0	0	0	0	0	1	618.66	3297.134	0	0	0	0	0	0	1	0	0	2500	2	5797.134	1
California	CA	2010	2010h1	Volkswagen Golf	bev	1	2500	0	0	0	0	0	1	618.66	3297.134	0	0	0	0	0	0	1	0	0	2500	2	5797.134	1
California	CA	2010	2010h2	Bmw Active E	bev	1	2500	0	0	0	0	0	1	618.66	3297.134	0	0	0	0	0	0	1	0	0	2500	2	5797.134	1
California	CA	2010	2010h2	Bmw I3	bev	1	2500	0	0	0	0	0	1	618.66	3297.134	0	0	0	0	0	0	1	0	0	2500	2	5797.134	1
California	CA	2010	2010h2	Bmw I3REx	phev	1	2500	0	0	0	0	0	1	618.66	3297.134	0	0	0	0	0	0	1	0	0	2500	2	5797.134	1
California	CA	2010	2010h2	Bmw I8	phev	1	1500	0	0	0	0	0	1	618.66	3297.134	0	0	0	0	0	0	1	0	0	1500	2	4797.134	1
California	CA	2010	2010h2	Bmw X5	phev	1	1500	0	0	0	0	0	1	618.66	3297.134	0	0	0	0	0	0	1	0	0	1500	2	4797.134	1
California	CA	2010	2010h2	Cadillac Elr	phev	1	1500	0	0	0	0	0	1	618.66	3297.134	0	0	0	0	0	0	1	0	0	1500	2	4797.134	1
California	CA	2010	2010h2	Chevrolet Spark	bev	1	2500	0	0	0	0	0	1	618.66	3297.134	0	0	0	0	0	0	1	0	0	2500	2	5797.134	1
California	CA	2010	2010h2	Chevrolet Volt	phev	1	1500	0	0	0	0	0	1	618.66	3297.134	0	0	0	0	0	0	1	0	0	1500	2	4797.134	1
California	CA	2010	2010h2	Fiat 500	bev	1	2500	0	0	0	0	0	1	618.66	3297.134	0	0	0	0	0	0	1	0	0	2500	2	5797.134	1
California	CA	2010	2010h2	Fisker Karma	phev	1	1500	0	0	0	0	0	1	618.66	3297.134	0	0	0	0	0	0	1	0	0	1500	2	4797.134	1
California	CA	2010	2010h2	Ford C-Max	phev	1	1500	0	0	0	0	0	1	618.66	3297.134	0	0	0	0	0	0	1	0	0	1500	2	4797.134	1
California	CA	2010	2010h2	Ford Focus	bev	1	2500	0	0	0	0	0	1	618.66	3297.134	0	0	0	0	0	0	1	0	0	2500	2	5797.134	1
California	CA	2010	2010h2	Ford Fusion	phev	1	1500	0	0	0	0	0	1	618.66	3297.134	0	0	0	0	0	0	1	0	0	1500	2	4797.134	1
California	CA	2010	2010h2	Honda Accord	phev	1	1500	0	0	0	0	0	1	618.66	3297.134	0	0	0	0	0	0	1	0	0	1500	2	4797.134	1
California	CA	2010	2010h2	Honda Fit	bev	1	2500	0	0	0	0	0	1	618.66	3297.134	0	0	0	0	0	0	1	0	0	2500	2	5797.134	1
California	CA	2010	2010h2	Hyundai Sonata	phev	1	1500	0	0	0	0	0	1	618.66	3297.134	0	0	0	0	0	0	1	0	0	1500	2	4797.134	1
California	CA	2010	2010h2	Kia Soul Ev	bev	1	2500	0	0	0	0	0	1	618.66	3297.134	0	0	0	0	0	0	1	0	0	2500	2	5797.134	1
California	CA	2010	2010h2	Mclaren P1	phev	1	1500	0	0	0	0	0	1	618.66	3297.134	0	0	0	0	0	0	1	0	0	1500	2	4797.134	1
California	CA	2010	2010h2	Mercedes-Benz B-Class	bev	1	2500	0	0	0	0	0	1	618.66	3297.134	0	0	0	0	0	0	1	0	0	2500	2	5797.134	1
California	CA	2010	2010h2	Mitsubishi I-Miev	bev	1	2500	0	0	0	0	0	1	618.66	3297.134	0	0	0	0	0	0	1	0	0	2500	2	5797.134	1
California	CA	2010	2010h2	Nissan Leaf	bev	1	2500	0	0	0	0	0	1	618.66	3297.134	0	0	0	0	0	0	1	0	0	2500	2	5797.134	1
California	CA	2010	2010h2	Porsche 918	phev	1	1500	0	0	0	0	0	1	618.66	3297.134	0	0	0	0	0	0	1	0	0	1500	2	4797.134	1
California	CA	2010	2010h2	Porsche Cayenne	phev	1	1500	0	0	0	0	0	1	618.66	3297.134	0	0	0	0	0	0	1	0	0	1500	2	4797.134	1
California	CA	2010	2010h2	Porsche Panamera	phev	1	1500	0	0	0	0	0	1	618.66	3297.134	0	0	0	0	0	0	1	0	0	1500	2	4797.134	1
California	CA	2010	2010h2	Smartcar Fortwo	bev	1	2500	0	0	0	0	0	1	618.66	3297.134	0	0	0	0	0	0	1	0	0	2500	2	5797.134	1
California	CA	2010	2010h2	Tesla Model S	bev	1	2500	0	0	0	0	0	1	618.66	3297.134	0	0	0	0	0	0	1	0	0	2500	2	5797.134	1
California	CA	2010	2010h2	Tesla Model X	bev	1	2500	0	0	0	0	0	1	618.66	3297.134	0	0	0	0	0	0	1	0	0	2500	2	5797.134	1
California	CA	2010	2010h2	Tesla Roadster	bev	1	2500	0	0	0	0	0	1	618.66	3297.134	0	0	0	0	0	0	1	0	0	2500	2	5797.134	1
California	CA	2010	2010h2	Toyota Prius Plug-In	phev	1	1500	0	0	0	0	0	1	618.66	3297.134	0	0	0	0	0	0	1	0	0	1500	2	4797.134	1
California	CA	2010	2010h2	Toyota Rav4 Ev	bev	1	2500	0	0	0	0	0	1	618.66	3297.134	0	0	0	0	0	0	1	0	0	2500	2	5797.134	1
California	CA	2010	2010h2	Toyota Scion	bev	1	2500	0	0	0	0	0	1	618.66	3297.134	0	0	0	0	0	0	1	0	0	2500	2	5797.134	1
California	CA	2010	2010h2	Volkswagen Golf	bev	1	2500	0	0	0	0	0	1	618.66	3297.134	0	0	0	0	0	0	1	0	0	2500	2	5797.134	1
California	CA	2011	2011h1	Bmw Active E	bev	1	2500	0	0	0	0	0	1	609.4	3247.783	0	0	0	0	0	0	1	0	0	2500	2	5747.783	1
California	CA	2011	2011h1	Bmw I3	bev	1	2500	0	0	0	0	0	1	609.4	3247.783	0	0	0	0	0	0	1	0	0	2500	2	5747.783	1
California	CA	2011	2011h1	Bmw I3REx	phev	1	2500	0	0	0	0	0	1	609.4	3247.783	0	0	0	0	0	0	1	0	0	2500	2	5747.783	1
California	CA	2011	2011h1	Bmw I8	phev	1	1500	0	0	0	0	0	1	609.4	3247.783	0	0	0	0	0	0	1	0	0	1500	2	4747.783	1
California	CA	2011	2011h1	Bmw X5	phev	1	1500	0	0	0	0	0	1	609.4	3247.783	0	0	0	0	0	0	1	0	0	1500	2	4747.783	1
California	CA	2011	2011h1	Cadillac Elr	phev	1	1500	0	0	0	0	0	1	609.4	3247.783	0	0	0	0	0	0	1	0	0	1500	2	4747.783	1
California	CA	2011	2011h1	Chevrolet Spark	bev	1	2500	0	0	0	0	0	1	609.4	3247.783	0	0	0	0	0	0	1	0	0	2500	2	5747.783	1
California	CA	2011	2011h1	Chevrolet Volt	phev	1	1500	0	0	0	0	0	1	609.4	3247.783	0	0	0	0	0	0	1	0	0	1500	2	4747.783	1
California	CA	2011	2011h1	Fiat 500	bev	1	2500	0	0	0	0	0	1	609.4	3247.783	0	0	0	0	0	0	1	0	0	2500	2	5747.783	1
California	CA	2011	2011h1	Fisker Karma	phev	1	1500	0	0	0	0	0	1	609.4	3247.783	0	0	0	0	0	0	1	0	0	1500	2	4747.783	1
California	CA	2011	2011h1	Ford C-Max	phev	1	1500	0	0	0	0	0	1	609.4	3247.783	0	0	0	0	0	0	1	0	0	1500	2	4747.783	1
California	CA	2011	2011h1	Ford Focus	bev	1	2500	0	0	0	0	0	1	609.4	3247.783	0	0	0	0	0	0	1	0	0	2500	2	5747.783	1
California	CA	2011	2011h1	Ford Fusion	phev	1	1500	0	0	0	0	0	1	609.4	3247.783	0	0	0	0	0	0	1	0	0	1500	2	4747.783	1
California	CA	2011	2011h1	Honda Accord	phev	1	1500	0	0	0	0	0	1	609.4	3247.783	0	0	0	0	0	0	1	0	0	1500	2	4747.783	1
California	CA	2011	2011h1	Honda Fit	bev	1	2500	0	0	0	0	0	1	609.4	3247.783	0	0	0	0	0	0	1	0	0	2500	2	5747.783	1
California	CA	2011	2011h1	Hyundai Sonata	phev	1	1500	0	0	0	0	0	1	609.4	3247.783	0	0	0	0	0	0	1	0	0	1500	2	4747.783	1
California	CA	2011	2011h1	Kia Soul Ev	bev	1	2500	0	0	0	0	0	1	609.4	3247.783	0	0	0	0	0	0	1	0	0	2500	2	5747.783	1
California	CA	2011	2011h1	Mclaren P1	phev	1	1500	0	0	0	0	0	1	609.4	3247.783	0	0	0	0	0	0	1	0	0	1500	2	4747.783	1
California	CA	2011	2011h1	Mercedes-Benz B-Class	bev	1	2500	0	0	0	0	0	1	609.4	3247.783	0	0	0	0	0	0	1	0	0	2500	2	5747.783	1
California	CA	2011	2011h1	Mitsubishi I-Miev	bev	1	2500	0	0	0	0	0	1	609.4	3247.783	0	0	0	0	0	0	1	0	0	2500	2	5747.783	1
California	CA	2011	2011h1	Nissan Leaf	bev	1	2500	0	0	0	0	0	1	609.4	3247.783	0	0	0	0	0	0	1	0	0	2500	2	5747.783	1
California	CA	2011	2011h1	Porsche 918	phev	1	1500	0	0	0	0	0	1	609.4	3247.783	0	0	0	0	0	0	1	0	0	1500	2	4747.783	1
California	CA	2011	2011h1	Porsche Cayenne	phev	1	1500	0	0	0	0	0	1	609.4	3247.783	0	0	0	0	0	0	1	0	0	1500	2	4747.783	1
California	CA	2011	2011h1	Porsche Panamera	phev	1	1500	0	0	0	0	0	1	609.4	3247.783	0	0	0	0	0	0	1	0	0	1500	2	4747.783	1
California	CA	2011	2011h1	Smartcar Fortwo	bev	1	2500	0	0	0	0	0	1	609.4	3247.783	0	0	0	0	0	0	1	0	0	2500	2	5747.783	1
California	CA	2011	2011h1	Tesla Model S	bev	1	2500	0	0	0	0	0	1	609.4	3247.783	0	0	0	0	0	0	1	0	0	2500	2	5747.783	1
California	CA	2011	2011h1	Tesla Model X	bev	1	2500	0	0	0	0	0	1	609.4	3247.783	0	0	0	0	0	0	1	0	0	2500	2	5747.783	1
California	CA	2011	2011h1	Tesla Roadster	bev	1	2500	0	0	0	0	0	1	609.4	3247.783	0	0	0	0	0	0	1	0	0	2500	2	5747.783	1
California	CA	2011	2011h1	Toyota Prius Plug-In	phev	1	1500	0	0	0	0	0	1	609.4	3247.783	0	0	0	0	0	0	1	0	0	1500	2	4747.783	1
California	CA	2011	2011h1	Toyota Rav4 Ev	bev	1	2500	0	0	0	0	0	1	609.4	3247.783	0	0	0	0	0	0	1	0	0	2500	2	5747.783	1
California	CA	2011	2011h1	Toyota Scion	bev	1	2500	0	0	0	0	0	1	609.4	3247.783	0	0	0	0	0	0	1	0	0	2500	2	5747.783	1
California	CA	2011	2011h1	Volkswagen Golf	bev	1	2500	0	0	0	0	0	1	609.4	3247.783	0	0	0	0	0	0	1	0	0	2500	2	5747.783	1
California	CA	2011	2011h2	Bmw Active E	bev	1	2500	0	0	0	0	0	1	609.4	3247.783	0	0	0	0	0	0	1	1	0	2500	3	5747.783	2
California	CA	2011	2011h2	Bmw I3	bev	1	2500	0	0	0	0	0	1	609.4	3247.783	0	0	0	0	0	0	1	1	0	2500	3	5747.783	2
California	CA	2011	2011h2	Bmw I3REx	phev	1	2500	0	0	0	0	0	1	609.4	3247.783	0	0	0	0	0	0	1	1	0	2500	3	5747.783	2
California	CA	2011	2011h2	Bmw I8	phev	1	1500	0	0	0	0	0	1	609.4	3247.783	0	0	0	0	0	0	1	1	0	1500	3	4747.783	2
California	CA	2011	2011h2	Bmw X5	phev	1	1500	0	0	0	0	0	1	609.4	3247.783	0	0	0	0	0	0	1	1	0	1500	3	4747.783	2
California	CA	2011	2011h2	Cadillac Elr	phev	1	1500	0	0	0	0	0	1	609.4	3247.783	0	0	0	0	0	0	1	1	0	1500	3	4747.783	2
California	CA	2011	2011h2	Chevrolet Spark	bev	1	2500	0	0	0	0	0	1	609.4	3247.783	0	0	0	0	0	0	1	1	0	2500	3	5747.783	2
California	CA	2011	2011h2	Chevrolet Volt	phev	1	1500	0	0	0	0	0	1	609.4	3247.783	0	0	0	0	0	0	1	1	0	1500	3	4747.783	2
California	CA	2011	2011h2	Fiat 500	bev	1	2500	0	0	0	0	0	1	609.4	3247.783	0	0	0	0	0	0	1	1	0	2500	3	5747.783	2
California	CA	2011	2011h2	Fisker Karma	phev	1	1500	0	0	0	0	0	1	609.4	3247.783	0	0	0	0	0	0	1	1	0	1500	3	4747.783	2
California	CA	2011	2011h2	Ford C-Max	phev	1	1500	0	0	0	0	0	1	609.4	3247.783	0	0	0	0	0	0	1	1	0	1500	3	4747.783	2
California	CA	2011	2011h2	Ford Focus	bev	1	2500	0	0	0	0	0	1	609.4	3247.783	0	0	0	0	0	0	1	1	0	2500	3	5747.783	2
California	CA	2011	2011h2	Ford Fusion	phev	1	1500	0	0	0	0	0	1	609.4	3247.783	0	0	0	0	0	0	1	1	0	1500	3	4747.783	2
California	CA	2011	2011h2	Honda Accord	phev	1	1500	0	0	0	0	0	1	609.4	3247.783	0	0	0	0	0	0	1	1	0	1500	3	4747.783	2
California	CA	2011	2011h2	Honda Fit	bev	1	2500	0	0	0	0	0	1	609.4	3247.783	0	0	0	0	0	0	1	1	0	2500	3	5747.783	2
California	CA	2011	2011h2	Hyundai Sonata	phev	1	1500	0	0	0	0	0	1	609.4	3247.783	0	0	0	0	0	0	1	1	0	1500	3	4747.783	2
California	CA	2011	2011h2	Kia Soul Ev	bev	1	2500	0	0	0	0	0	1	609.4	3247.783	0	0	0	0	0	0	1	1	0	2500	3	5747.783	2
California	CA	2011	2011h2	Mclaren P1	phev	1	1500	0	0	0	0	0	1	609.4	3247.783	0	0	0	0	0	0	1	1	0	1500	3	4747.783	2
California	CA	2011	2011h2	Mercedes-Benz B-Class	bev	1	2500	0	0	0	0	0	1	609.4	3247.783	0	0	0	0	0	0	1	1	0	2500	3	5747.783	2
California	CA	2011	2011h2	Mitsubishi I-Miev	bev	1	2500	0	0	0	0	0	1	609.4	3247.783	0	0	0	0	0	0	1	1	0	2500	3	5747.783	2
California	CA	2011	2011h2	Nissan Leaf	bev	1	2500	0	0	0	0	0	1	609.4	3247.783	0	0	0	0	0	0	1	1	0	2500	3	5747.783	2
California	CA	2011	2011h2	Porsche 918	phev	1	1500	0	0	0	0	0	1	609.4	3247.783	0	0	0	0	0	0	1	1	0	1500	3	4747.783	2
California	CA	2011	2011h2	Porsche Cayenne	phev	1	1500	0	0	0	0	0	1	609.4	3247.783	0	0	0	0	0	0	1	1	0	1500	3	4747.783	2
California	CA	2011	2011h2	Porsche Panamera	phev	1	1500	0	0	0	0	0	1	609.4	3247.783	0	0	0	0	0	0	1	1	0	1500	3	4747.783	2
California	CA	2011	2011h2	Smartcar Fortwo	bev	1	2500	0	0	0	0	0	1	609.4	3247.783	0	0	0	0	0	0	1	1	0	2500	3	5747.783	2
California	CA	2011	2011h2	Tesla Model S	bev	1	2500	0	0	0	0	0	1	609.4	3247.783	0	0	0	0	0	0	1	1	0	2500	3	5747.783	2
California	CA	2011	2011h2	Tesla Model X	bev	1	2500	0	0	0	0	0	1	609.4	3247.783	0	0	0	0	0	0	1	1	0	2500	3	5747.783	2
California	CA	2011	2011h2	Tesla Roadster	bev	1	2500	0	0	0	0	0	1	609.4	3247.783	0	0	0	0	0	0	1	1	0	2500	3	5747.783	2
California	CA	2011	2011h2	Toyota Prius Plug-In	phev	1	1500	0	0	0	0	0	1	609.4	3247.783	0	0	0	0	0	0	1	1	0	1500	3	4747.783	2
California	CA	2011	2011h2	Toyota Rav4 Ev	bev	1	2500	0	0	0	0	0	1	609.4	3247.783	0	0	0	0	0	0	1	1	0	2500	3	5747.783	2
California	CA	2011	2011h2	Toyota Scion	bev	1	2500	0	0	0	0	0	1	609.4	3247.783	0	0	0	0	0	0	1	1	0	2500	3	5747.783	2
California	CA	2011	2011h2	Volkswagen Golf	bev	1	2500	0	0	0	0	0	1	609.4	3247.783	0	0	0	0	0	0	1	1	0	2500	3	5747.783	2
California	CA	2012	2012h1	Bmw Active E	bev	1	2500	0	0	0	0	0	1	608.39	3242.4	0	0	0	0	0	0	1	1	0	2500	3	5742.4	2
California	CA	2012	2012h1	Bmw I3	bev	1	2500	0	0	0	0	0	1	608.39	3242.4	0	0	0	0	0	0	1	1	0	2500	3	5742.4	2
California	CA	2012	2012h1	Bmw I3REx	phev	1	2500	0	0	0	0	0	1	608.39	3242.4	0	0	0	0	0	0	1	1	0	2500	3	5742.4	2
California	CA	2012	2012h1	Bmw I8	phev	1	1500	0	0	0	0	0	1	608.39	3242.4	0	0	0	0	0	0	1	1	0	1500	3	4742.4	2
California	CA	2012	2012h1	Bmw X5	phev	1	1500	0	0	0	0	0	1	608.39	3242.4	0	0	0	0	0	0	1	1	0	1500	3	4742.4	2
California	CA	2012	2012h1	Cadillac Elr	phev	1	1500	0	0	0	0	0	1	608.39	3242.4	0	0	0	0	0	0	1	1	0	1500	3	4742.4	2
California	CA	2012	2012h1	Chevrolet Spark	bev	1	2500	0	0	0	0	0	1	608.39	3242.4	0	0	0	0	0	0	1	1	0	2500	3	5742.4	2
California	CA	2012	2012h1	Chevrolet Volt	phev	1	1500	0	0	0	0	0	1	608.39	3242.4	0	0	0	0	0	0	1	1	0	1500	3	4742.4	2
California	CA	2012	2012h1	Fiat 500	bev	1	2500	0	0	0	0	0	1	608.39	3242.4	0	0	0	0	0	0	1	1	0	2500	3	5742.4	2
California	CA	2012	2012h1	Fisker Karma	phev	1	1500	0	0	0	0	0	1	608.39	3242.4	0	0	0	0	0	0	1	1	0	1500	3	4742.4	2
California	CA	2012	2012h1	Ford C-Max	phev	1	1500	0	0	0	0	0	1	608.39	3242.4	0	0	0	0	0	0	1	1	0	1500	3	4742.4	2
California	CA	2012	2012h1	Ford Focus	bev	1	2500	0	0	0	0	0	1	608.39	3242.4	0	0	0	0	0	0	1	1	0	2500	3	5742.4	2
California	CA	2012	2012h1	Ford Fusion	phev	1	1500	0	0	0	0	0	1	608.39	3242.4	0	0	0	0	0	0	1	1	0	1500	3	4742.4	2
California	CA	2012	2012h1	Honda Accord	phev	1	1500	0	0	0	0	0	1	608.39	3242.4	0	0	0	0	0	0	1	1	0	1500	3	4742.4	2
California	CA	2012	2012h1	Honda Fit	bev	1	2500	0	0	0	0	0	1	608.39	3242.4	0	0	0	0	0	0	1	1	0	2500	3	5742.4	2
California	CA	2012	2012h1	Hyundai Sonata	phev	1	1500	0	0	0	0	0	1	608.39	3242.4	0	0	0	0	0	0	1	1	0	1500	3	4742.4	2
California	CA	2012	2012h1	Kia Soul Ev	bev	1	2500	0	0	0	0	0	1	608.39	3242.4	0	0	0	0	0	0	1	1	0	2500	3	5742.4	2
California	CA	2012	2012h1	Mclaren P1	phev	1	1500	0	0	0	0	0	1	608.39	3242.4	0	0	0	0	0	0	1	1	0	1500	3	4742.4	2
California	CA	2012	2012h1	Mercedes-Benz B-Class	bev	1	2500	0	0	0	0	0	1	608.39	3242.4	0	0	0	0	0	0	1	1	0	2500	3	5742.4	2
California	CA	2012	2012h1	Mitsubishi I-Miev	bev	1	2500	0	0	0	0	0	1	608.39	3242.4	0	0	0	0	0	0	1	1	0	2500	3	5742.4	2
California	CA	2012	2012h1	Nissan Leaf	bev	1	2500	0	0	0	0	0	1	608.39	3242.4	0	0	0	0	0	0	1	1	0	2500	3	5742.4	2
California	CA	2012	2012h1	Porsche 918	phev	1	1500	0	0	0	0	0	1	608.39	3242.4	0	0	0	0	0	0	1	1	0	1500	3	4742.4	2
California	CA	2012	2012h1	Porsche Cayenne	phev	1	1500	0	0	0	0	0	1	608.39	3242.4	0	0	0	0	0	0	1	1	0	1500	3	4742.4	2
California	CA	2012	2012h1	Porsche Panamera	phev	1	1500	0	0	0	0	0	1	608.39	3242.4	0	0	0	0	0	0	1	1	0	1500	3	4742.4	2
California	CA	2012	2012h1	Smartcar Fortwo	bev	1	2500	0	0	0	0	0	1	608.39	3242.4	0	0	0	0	0	0	1	1	0	2500	3	5742.4	2
California	CA	2012	2012h1	Tesla Model S	bev	1	2500	0	0	0	0	0	1	608.39	3242.4	0	0	0	0	0	0	1	1	0	2500	3	5742.4	2
California	CA	2012	2012h1	Tesla Model X	bev	1	2500	0	0	0	0	0	1	608.39	3242.4	0	0	0	0	0	0	1	1	0	2500	3	5742.4	2
California	CA	2012	2012h1	Tesla Roadster	bev	1	2500	0	0	0	0	0	1	608.39	3242.4	0	0	0	0	0	0	1	1	0	2500	3	5742.4	2
California	CA	2012	2012h1	Toyota Prius Plug-In	phev	1	1500	0	0	0	0	0	1	608.39	3242.4	0	0	0	0	0	0	1	1	0	1500	3	4742.4	2
California	CA	2012	2012h1	Toyota Rav4 Ev	bev	1	2500	0	0	0	0	0	1	608.39	3242.4	0	0	0	0	0	0	1	1	0	2500	3	5742.4	2
California	CA	2012	2012h1	Toyota Scion	bev	1	2500	0	0	0	0	0	1	608.39	3242.4	0	0	0	0	0	0	1	1	0	2500	3	5742.4	2
California	CA	2012	2012h1	Volkswagen Golf	bev	1	2500	0	0	0	0	0	1	608.39	3242.4	0	0	0	0	0	0	1	1	0	2500	3	5742.4	2
California	CA	2012	2012h2	Bmw Active E	bev	1	2500	0	0	0	0	0	1	608.39	3242.4	0	0	0	0	0	0	1	1	0	2500	3	5742.4	2
California	CA	2012	2012h2	Bmw I3	bev	1	2500	0	0	0	0	0	1	608.39	3242.4	0	0	0	0	0	0	1	1	0	2500	3	5742.4	2
California	CA	2012	2012h2	Bmw I3REx	phev	1	2500	0	0	0	0	0	1	608.39	3242.4	0	0	0	0	0	0	1	1	0	2500	3	5742.4	2
California	CA	2012	2012h2	Bmw I8	phev	1	1500	0	0	0	0	0	1	608.39	3242.4	0	0	0	0	0	0	1	1	0	1500	3	4742.4	2
California	CA	2012	2012h2	Bmw X5	phev	1	1500	0	0	0	0	0	1	608.39	3242.4	0	0	0	0	0	0	1	1	0	1500	3	4742.4	2
California	CA	2012	2012h2	Cadillac Elr	phev	1	1500	0	0	0	0	0	1	608.39	3242.4	0	0	0	0	0	0	1	1	0	1500	3	4742.4	2
California	CA	2012	2012h2	Chevrolet Spark	bev	1	2500	0	0	0	0	0	1	608.39	3242.4	0	0	0	0	0	0	1	1	0	2500	3	5742.4	2
California	CA	2012	2012h2	Chevrolet Volt	phev	1	1500	0	0	0	0	0	1	608.39	3242.4	0	0	0	0	0	0	1	1	0	1500	3	4742.4	2
California	CA	2012	2012h2	Fiat 500	bev	1	2500	0	0	0	0	0	1	608.39	3242.4	0	0	0	0	0	0	1	1	0	2500	3	5742.4	2
California	CA	2012	2012h2	Fisker Karma	phev	1	1500	0	0	0	0	0	1	608.39	3242.4	0	0	0	0	0	0	1	1	0	1500	3	4742.4	2
California	CA	2012	2012h2	Ford C-Max	phev	1	1500	0	0	0	0	0	1	608.39	3242.4	0	0	0	0	0	0	1	1	0	1500	3	4742.4	2
California	CA	2012	2012h2	Ford Focus	bev	1	2500	0	0	0	0	0	1	608.39	3242.4	0	0	0	0	0	0	1	1	0	2500	3	5742.4	2
California	CA	2012	2012h2	Ford Fusion	phev	1	1500	0	0	0	0	0	1	608.39	3242.4	0	0	0	0	0	0	1	1	0	1500	3	4742.4	2
California	CA	2012	2012h2	Honda Accord	phev	1	1500	0	0	0	0	0	1	608.39	3242.4	0	0	0	0	0	0	1	1	0	1500	3	4742.4	2
California	CA	2012	2012h2	Honda Fit	bev	1	2500	0	0	0	0	0	1	608.39	3242.4	0	0	0	0	0	0	1	1	0	2500	3	5742.4	2
California	CA	2012	2012h2	Hyundai Sonata	phev	1	1500	0	0	0	0	0	1	608.39	3242.4	0	0	0	0	0	0	1	1	0	1500	3	4742.4	2
California	CA	2012	2012h2	Kia Soul Ev	bev	1	2500	0	0	0	0	0	1	608.39	3242.4	0	0	0	0	0	0	1	1	0	2500	3	5742.4	2
California	CA	2012	2012h2	Mclaren P1	phev	1	1500	0	0	0	0	0	1	608.39	3242.4	0	0	0	0	0	0	1	1	0	1500	3	4742.4	2
California	CA	2012	2012h2	Mercedes-Benz B-Class	bev	1	2500	0	0	0	0	0	1	608.39	3242.4	0	0	0	0	0	0	1	1	0	2500	3	5742.4	2
California	CA	2012	2012h2	Mitsubishi I-Miev	bev	1	2500	0	0	0	0	0	1	608.39	3242.4	0	0	0	0	0	0	1	1	0	2500	3	5742.4	2
California	CA	2012	2012h2	Nissan Leaf	bev	1	2500	0	0	0	0	0	1	608.39	3242.4	0	0	0	0	0	0	1	1	0	2500	3	5742.4	2
California	CA	2012	2012h2	Porsche 918	phev	1	1500	0	0	0	0	0	1	608.39	3242.4	0	0	0	0	0	0	1	1	0	1500	3	4742.4	2
California	CA	2012	2012h2	Porsche Cayenne	phev	1	1500	0	0	0	0	0	1	608.39	3242.4	0	0	0	0	0	0	1	1	0	1500	3	4742.4	2
California	CA	2012	2012h2	Porsche Panamera	phev	1	1500	0	0	0	0	0	1	608.39	3242.4	0	0	0	0	0	0	1	1	0	1500	3	4742.4	2
California	CA	2012	2012h2	Smartcar Fortwo	bev	1	2500	0	0	0	0	0	1	608.39	3242.4	0	0	0	0	0	0	1	1	0	2500	3	5742.4	2
California	CA	2012	2012h2	Tesla Model S	bev	1	2500	0	0	0	0	0	1	608.39	3242.4	0	0	0	0	0	0	1	1	0	2500	3	5742.4	2
California	CA	2012	2012h2	Tesla Model X	bev	1	2500	0	0	0	0	0	1	608.39	3242.4	0	0	0	0	0	0	1	1	0	2500	3	5742.4	2
California	CA	2012	2012h2	Tesla Roadster	bev	1	2500	0	0	0	0	0	1	608.39	3242.4	0	0	0	0	0	0	1	1	0	2500	3	5742.4	2
California	CA	2012	2012h2	Toyota Prius Plug-In	phev	1	1500	0	0	0	0	0	1	608.39	3242.4	0	0	0	0	0	0	1	1	0	1500	3	4742.4	2
California	CA	2012	2012h2	Toyota Rav4 Ev	bev	1	2500	0	0	0	0	0	1	608.39	3242.4	0	0	0	0	0	0	1	1	0	2500	3	5742.4	2
California	CA	2012	2012h2	Toyota Scion	bev	1	2500	0	0	0	0	0	1	608.39	3242.4	0	0	0	0	0	0	1	1	0	2500	3	5742.4	2
California	CA	2012	2012h2	Volkswagen Golf	bev	1	2500	0	0	0	0	0	1	608.39	3242.4	0	0	0	0	0	0	1	1	0	2500	3	5742.4	2
California	CA	2013	2013h1	Bmw Active E	bev	1	2500	0	0	0	0	0	1	608.21	3241.441	0	0	0	0	0	0	1	1	0	2500	3	5741.441	2
California	CA	2013	2013h1	Bmw I3	bev	1	2500	0	0	0	0	0	1	608.21	3241.441	0	0	0	0	0	0	1	1	0	2500	3	5741.441	2
California	CA	2013	2013h1	Bmw I3REx	phev	1	2500	0	0	0	0	0	1	608.21	3241.441	0	0	0	0	0	0	1	1	0	2500	3	5741.441	2
California	CA	2013	2013h1	Bmw I8	phev	1	1500	0	0	0	0	0	1	608.21	3241.441	0	0	0	0	0	0	1	1	0	1500	3	4741.441	2
California	CA	2013	2013h1	Bmw X5	phev	1	1500	0	0	0	0	0	1	608.21	3241.441	0	0	0	0	0	0	1	1	0	1500	3	4741.441	2
California	CA	2013	2013h1	Cadillac Elr	phev	1	1500	0	0	0	0	0	1	608.21	3241.441	0	0	0	0	0	0	1	1	0	1500	3	4741.441	2
California	CA	2013	2013h1	Chevrolet Spark	bev	1	2500	0	0	0	0	0	1	608.21	3241.441	0	0	0	0	0	0	1	1	0	2500	3	5741.441	2
California	CA	2013	2013h1	Chevrolet Volt	phev	1	1500	0	0	0	0	0	1	608.21	3241.441	0	0	0	0	0	0	1	1	0	1500	3	4741.441	2
California	CA	2013	2013h1	Fiat 500	bev	1	2500	0	0	0	0	0	1	608.21	3241.441	0	0	0	0	0	0	1	1	0	2500	3	5741.441	2
California	CA	2013	2013h1	Fisker Karma	phev	1	1500	0	0	0	0	0	1	608.21	3241.441	0	0	0	0	0	0	1	1	0	1500	3	4741.441	2
California	CA	2013	2013h1	Ford C-Max	phev	1	1500	0	0	0	0	0	1	608.21	3241.441	0	0	0	0	0	0	1	1	0	1500	3	4741.441	2
California	CA	2013	2013h1	Ford Focus	bev	1	2500	0	0	0	0	0	1	608.21	3241.441	0	0	0	0	0	0	1	1	0	2500	3	5741.441	2
California	CA	2013	2013h1	Ford Fusion	phev	1	1500	0	0	0	0	0	1	608.21	3241.441	0	0	0	0	0	0	1	1	0	1500	3	4741.441	2
California	CA	2013	2013h1	Honda Accord	phev	1	1500	0	0	0	0	0	1	608.21	3241.441	0	0	0	0	0	0	1	1	0	1500	3	4741.441	2
California	CA	2013	2013h1	Honda Fit	bev	1	2500	0	0	0	0	0	1	608.21	3241.441	0	0	0	0	0	0	1	1	0	2500	3	5741.441	2
California	CA	2013	2013h1	Hyundai Sonata	phev	1	1500	0	0	0	0	0	1	608.21	3241.441	0	0	0	0	0	0	1	1	0	1500	3	4741.441	2
California	CA	2013	2013h1	Kia Soul Ev	bev	1	2500	0	0	0	0	0	1	608.21	3241.441	0	0	0	0	0	0	1	1	0	2500	3	5741.441	2
California	CA	2013	2013h1	Mclaren P1	phev	1	1500	0	0	0	0	0	1	608.21	3241.441	0	0	0	0	0	0	1	1	0	1500	3	4741.441	2
California	CA	2013	2013h1	Mercedes-Benz B-Class	bev	1	2500	0	0	0	0	0	1	608.21	3241.441	0	0	0	0	0	0	1	1	0	2500	3	5741.441	2
California	CA	2013	2013h1	Mitsubishi I-Miev	bev	1	2500	0	0	0	0	0	1	608.21	3241.441	0	0	0	0	0	0	1	1	0	2500	3	5741.441	2
California	CA	2013	2013h1	Nissan Leaf	bev	1	2500	0	0	0	0	0	1	608.21	3241.441	0	0	0	0	0	0	1	1	0	2500	3	5741.441	2
California	CA	2013	2013h1	Porsche 918	phev	1	1500	0	0	0	0	0	1	608.21	3241.441	0	0	0	0	0	0	1	1	0	1500	3	4741.441	2
California	CA	2013	2013h1	Porsche Cayenne	phev	1	1500	0	0	0	0	0	1	608.21	3241.441	0	0	0	0	0	0	1	1	0	1500	3	4741.441	2
California	CA	2013	2013h1	Porsche Panamera	phev	1	1500	0	0	0	0	0	1	608.21	3241.441	0	0	0	0	0	0	1	1	0	1500	3	4741.441	2
California	CA	2013	2013h1	Smartcar Fortwo	bev	1	2500	0	0	0	0	0	1	608.21	3241.441	0	0	0	0	0	0	1	1	0	2500	3	5741.441	2
California	CA	2013	2013h1	Tesla Model S	bev	1	2500	0	0	0	0	0	1	608.21	3241.441	0	0	0	0	0	0	1	1	0	2500	3	5741.441	2
California	CA	2013	2013h1	Tesla Model X	bev	1	2500	0	0	0	0	0	1	608.21	3241.441	0	0	0	0	0	0	1	1	0	2500	3	5741.441	2
California	CA	2013	2013h1	Tesla Roadster	bev	1	2500	0	0	0	0	0	1	608.21	3241.441	0	0	0	0	0	0	1	1	0	2500	3	5741.441	2
California	CA	2013	2013h1	Toyota Prius Plug-In	phev	1	1500	0	0	0	0	0	1	608.21	3241.441	0	0	0	0	0	0	1	1	0	1500	3	4741.441	2
California	CA	2013	2013h1	Toyota Rav4 Ev	bev	1	2500	0	0	0	0	0	1	608.21	3241.441	0	0	0	0	0	0	1	1	0	2500	3	5741.441	2
California	CA	2013	2013h1	Toyota Scion	bev	1	2500	0	0	0	0	0	1	608.21	3241.441	0	0	0	0	0	0	1	1	0	2500	3	5741.441	2
California	CA	2013	2013h1	Volkswagen Golf	bev	1	2500	0	0	0	0	0	1	608.21	3241.441	0	0	0	0	0	0	1	1	0	2500	3	5741.441	2
California	CA	2013	2013h2	Bmw Active E	bev	1	2500	0	0	0	0	0	1	608.21	3241.441	0	0	0	0	0	0	1	1	0	2500	3	5741.441	2
California	CA	2013	2013h2	Bmw I3	bev	1	2500	0	0	0	0	0	1	608.21	3241.441	0	0	0	0	0	0	1	1	0	2500	3	5741.441	2
California	CA	2013	2013h2	Bmw I3REx	phev	1	2500	0	0	0	0	0	1	608.21	3241.441	0	0	0	0	0	0	1	1	0	2500	3	5741.441	2
California	CA	2013	2013h2	Bmw I8	phev	1	1500	0	0	0	0	0	1	608.21	3241.441	0	0	0	0	0	0	1	1	0	1500	3	4741.441	2
California	CA	2013	2013h2	Bmw X5	phev	1	1500	0	0	0	0	0	1	608.21	3241.441	0	0	0	0	0	0	1	1	0	1500	3	4741.441	2
California	CA	2013	2013h2	Cadillac Elr	phev	1	1500	0	0	0	0	0	1	608.21	3241.441	0	0	0	0	0	0	1	1	0	1500	3	4741.441	2
California	CA	2013	2013h2	Chevrolet Spark	bev	1	2500	0	0	0	0	0	1	608.21	3241.441	0	0	0	0	0	0	1	1	0	2500	3	5741.441	2
California	CA	2013	2013h2	Chevrolet Volt	phev	1	1500	0	0	0	0	0	1	608.21	3241.441	0	0	0	0	0	0	1	1	0	1500	3	4741.441	2
California	CA	2013	2013h2	Fiat 500	bev	1	2500	0	0	0	0	0	1	608.21	3241.441	0	0	0	0	0	0	1	1	0	2500	3	5741.441	2
California	CA	2013	2013h2	Fisker Karma	phev	1	1500	0	0	0	0	0	1	608.21	3241.441	0	0	0	0	0	0	1	1	0	1500	3	4741.441	2
California	CA	2013	2013h2	Ford C-Max	phev	1	1500	0	0	0	0	0	1	608.21	3241.441	0	0	0	0	0	0	1	1	0	1500	3	4741.441	2
California	CA	2013	2013h2	Ford Focus	bev	1	2500	0	0	0	0	0	1	608.21	3241.441	0	0	0	0	0	0	1	1	0	2500	3	5741.441	2
California	CA	2013	2013h2	Ford Fusion	phev	1	1500	0	0	0	0	0	1	608.21	3241.441	0	0	0	0	0	0	1	1	0	1500	3	4741.441	2
California	CA	2013	2013h2	Honda Accord	phev	1	1500	0	0	0	0	0	1	608.21	3241.441	0	0	0	0	0	0	1	1	0	1500	3	4741.441	2
California	CA	2013	2013h2	Honda Fit	bev	1	2500	0	0	0	0	0	1	608.21	3241.441	0	0	0	0	0	0	1	1	0	2500	3	5741.441	2
California	CA	2013	2013h2	Hyundai Sonata	phev	1	1500	0	0	0	0	0	1	608.21	3241.441	0	0	0	0	0	0	1	1	0	1500	3	4741.441	2
California	CA	2013	2013h2	Kia Soul Ev	bev	1	2500	0	0	0	0	0	1	608.21	3241.441	0	0	0	0	0	0	1	1	0	2500	3	5741.441	2
California	CA	2013	2013h2	Mclaren P1	phev	1	1500	0	0	0	0	0	1	608.21	3241.441	0	0	0	0	0	0	1	1	0	1500	3	4741.441	2
California	CA	2013	2013h2	Mercedes-Benz B-Class	bev	1	2500	0	0	0	0	0	1	608.21	3241.441	0	0	0	0	0	0	1	1	0	2500	3	5741.441	2
California	CA	2013	2013h2	Mitsubishi I-Miev	bev	1	2500	0	0	0	0	0	1	608.21	3241.441	0	0	0	0	0	0	1	1	0	2500	3	5741.441	2
California	CA	2013	2013h2	Nissan Leaf	bev	1	2500	0	0	0	0	0	1	608.21	3241.441	0	0	0	0	0	0	1	1	0	2500	3	5741.441	2
California	CA	2013	2013h2	Porsche 918	phev	1	1500	0	0	0	0	0	1	608.21	3241.441	0	0	0	0	0	0	1	1	0	1500	3	4741.441	2
California	CA	2013	2013h2	Porsche Cayenne	phev	1	1500	0	0	0	0	0	1	608.21	3241.441	0	0	0	0	0	0	1	1	0	1500	3	4741.441	2
California	CA	2013	2013h2	Porsche Panamera	phev	1	1500	0	0	0	0	0	1	608.21	3241.441	0	0	0	0	0	0	1	1	0	1500	3	4741.441	2
California	CA	2013	2013h2	Smartcar Fortwo	bev	1	2500	0	0	0	0	0	1	608.21	3241.441	0	0	0	0	0	0	1	1	0	2500	3	5741.441	2
California	CA	2013	2013h2	Tesla Model S	bev	1	2500	0	0	0	0	0	1	608.21	3241.441	0	0	0	0	0	0	1	1	0	2500	3	5741.441	2
California	CA	2013	2013h2	Tesla Model X	bev	1	2500	0	0	0	0	0	1	608.21	3241.441	0	0	0	0	0	0	1	1	0	2500	3	5741.441	2
California	CA	2013	2013h2	Tesla Roadster	bev	1	2500	0	0	0	0	0	1	608.21	3241.441	0	0	0	0	0	0	1	1	0	2500	3	5741.441	2
California	CA	2013	2013h2	Toyota Prius Plug-In	phev	1	1500	0	0	0	0	0	1	608.21	3241.441	0	0	0	0	0	0	1	1	0	1500	3	4741.441	2
California	CA	2013	2013h2	Toyota Rav4 Ev	bev	1	2500	0	0	0	0	0	1	608.21	3241.441	0	0	0	0	0	0	1	1	0	2500	3	5741.441	2
California	CA	2013	2013h2	Toyota Scion	bev	1	2500	0	0	0	0	0	1	608.21	3241.441	0	0	0	0	0	0	1	1	0	2500	3	5741.441	2
California	CA	2013	2013h2	Volkswagen Golf	bev	1	2500	0	0	0	0	0	1	608.21	3241.441	0	0	0	0	0	0	1	1	0	2500	3	5741.441	2
California	CA	2014	2014h1	Bmw Active E	bev	1	2500	0	0	0	0	0	1	605.15	3225.133	0	0	0	0	0	0	1	1	0	2500	3	5725.133	2
California	CA	2014	2014h1	Bmw I3	bev	1	2500	0	0	0	0	0	1	605.15	3225.133	0	0	0	0	0	0	1	1	0	2500	3	5725.133	2
California	CA	2014	2014h1	Bmw I3REx	phev	1	2500	0	0	0	0	0	1	605.15	3225.133	0	0	0	0	0	0	1	1	0	2500	3	5725.133	2
California	CA	2014	2014h1	Bmw I8	phev	1	1500	0	0	0	0	0	1	605.15	3225.133	0	0	0	0	0	0	1	1	0	1500	3	4725.133	2
California	CA	2014	2014h1	Bmw X5	phev	1	1500	0	0	0	0	0	1	605.15	3225.133	0	0	0	0	0	0	1	1	0	1500	3	4725.133	2
California	CA	2014	2014h1	Cadillac Elr	phev	1	1500	0	0	0	0	0	1	605.15	3225.133	0	0	0	0	0	0	1	1	0	1500	3	4725.133	2
California	CA	2014	2014h1	Chevrolet Spark	bev	1	2500	0	0	0	0	0	1	605.15	3225.133	0	0	0	0	0	0	1	1	0	2500	3	5725.133	2
California	CA	2014	2014h1	Chevrolet Volt	phev	1	1500	0	0	0	0	0	1	605.15	3225.133	0	0	0	0	0	0	1	1	0	1500	3	4725.133	2
California	CA	2014	2014h1	Fiat 500	bev	1	2500	0	0	0	0	0	1	605.15	3225.133	0	0	0	0	0	0	1	1	0	2500	3	5725.133	2
California	CA	2014	2014h1	Fisker Karma	phev	1	1500	0	0	0	0	0	1	605.15	3225.133	0	0	0	0	0	0	1	1	0	1500	3	4725.133	2
California	CA	2014	2014h1	Ford C-Max	phev	1	1500	0	0	0	0	0	1	605.15	3225.133	0	0	0	0	0	0	1	1	0	1500	3	4725.133	2
California	CA	2014	2014h1	Ford Focus	bev	1	2500	0	0	0	0	0	1	605.15	3225.133	0	0	0	0	0	0	1	1	0	2500	3	5725.133	2
California	CA	2014	2014h1	Ford Fusion	phev	1	1500	0	0	0	0	0	1	605.15	3225.133	0	0	0	0	0	0	1	1	0	1500	3	4725.133	2
California	CA	2014	2014h1	Honda Accord	phev	1	1500	0	0	0	0	0	1	605.15	3225.133	0	0	0	0	0	0	1	1	0	1500	3	4725.133	2
California	CA	2014	2014h1	Honda Fit	bev	1	2500	0	0	0	0	0	1	605.15	3225.133	0	0	0	0	0	0	1	1	0	2500	3	5725.133	2
California	CA	2014	2014h1	Hyundai Sonata	phev	1	1500	0	0	0	0	0	1	605.15	3225.133	0	0	0	0	0	0	1	1	0	1500	3	4725.133	2
California	CA	2014	2014h1	Kia Soul Ev	bev	1	2500	0	0	0	0	0	1	605.15	3225.133	0	0	0	0	0	0	1	1	0	2500	3	5725.133	2
California	CA	2014	2014h1	Mclaren P1	phev	1	1500	0	0	0	0	0	1	605.15	3225.133	0	0	0	0	0	0	1	1	0	1500	3	4725.133	2
California	CA	2014	2014h1	Mercedes-Benz B-Class	bev	1	2500	0	0	0	0	0	1	605.15	3225.133	0	0	0	0	0	0	1	1	0	2500	3	5725.133	2
California	CA	2014	2014h1	Mitsubishi I-Miev	bev	1	2500	0	0	0	0	0	1	605.15	3225.133	0	0	0	0	0	0	1	1	0	2500	3	5725.133	2
California	CA	2014	2014h1	Nissan Leaf	bev	1	2500	0	0	0	0	0	1	605.15	3225.133	0	0	0	0	0	0	1	1	0	2500	3	5725.133	2
California	CA	2014	2014h1	Porsche 918	phev	1	1500	0	0	0	0	0	1	605.15	3225.133	0	0	0	0	0	0	1	1	0	1500	3	4725.133	2
California	CA	2014	2014h1	Porsche Cayenne	phev	1	1500	0	0	0	0	0	1	605.15	3225.133	0	0	0	0	0	0	1	1	0	1500	3	4725.133	2
California	CA	2014	2014h1	Porsche Panamera	phev	1	1500	0	0	0	0	0	1	605.15	3225.133	0	0	0	0	0	0	1	1	0	1500	3	4725.133	2
California	CA	2014	2014h1	Smartcar Fortwo	bev	1	2500	0	0	0	0	0	1	605.15	3225.133	0	0	0	0	0	0	1	1	0	2500	3	5725.133	2
California	CA	2014	2014h1	Tesla Model S	bev	1	2500	0	0	0	0	0	1	605.15	3225.133	0	0	0	0	0	0	1	1	0	2500	3	5725.133	2
California	CA	2014	2014h1	Tesla Model X	bev	1	2500	0	0	0	0	0	1	605.15	3225.133	0	0	0	0	0	0	1	1	0	2500	3	5725.133	2
California	CA	2014	2014h1	Tesla Roadster	bev	1	2500	0	0	0	0	0	1	605.15	3225.133	0	0	0	0	0	0	1	1	0	2500	3	5725.133	2
California	CA	2014	2014h1	Toyota Prius Plug-In	phev	1	1500	0	0	0	0	0	1	605.15	3225.133	0	0	0	0	0	0	1	1	0	1500	3	4725.133	2
California	CA	2014	2014h1	Toyota Rav4 Ev	bev	1	2500	0	0	0	0	0	1	605.15	3225.133	0	0	0	0	0	0	1	1	0	2500	3	5725.133	2
California	CA	2014	2014h1	Toyota Scion	bev	1	2500	0	0	0	0	0	1	605.15	3225.133	0	0	0	0	0	0	1	1	0	2500	3	5725.133	2
California	CA	2014	2014h1	Volkswagen Golf	bev	1	2500	0	0	0	0	0	1	605.15	3225.133	0	0	0	0	0	0	1	1	0	2500	3	5725.133	2
California	CA	2014	2014h2	Bmw Active E	bev	1	2500	0	0	0	0	0	1	605.15	3225.133	0	0	0	0	0	0	1	1	0	2500	3	5725.133	2
California	CA	2014	2014h2	Bmw I3	bev	1	2500	0	0	0	0	0	1	605.15	3225.133	0	0	0	0	0	0	1	1	0	2500	3	5725.133	2
California	CA	2014	2014h2	Bmw I3REx	phev	1	2500	0	0	0	0	0	1	605.15	3225.133	0	0	0	0	0	0	1	1	0	2500	3	5725.133	2
California	CA	2014	2014h2	Bmw I8	phev	1	1500	0	0	0	0	0	1	605.15	3225.133	0	0	0	0	0	0	1	1	0	1500	3	4725.133	2
California	CA	2014	2014h2	Bmw X5	phev	1	1500	0	0	0	0	0	1	605.15	3225.133	0	0	0	0	0	0	1	1	0	1500	3	4725.133	2
California	CA	2014	2014h2	Cadillac Elr	phev	1	1500	0	0	0	0	0	1	605.15	3225.133	0	0	0	0	0	0	1	1	0	1500	3	4725.133	2
California	CA	2014	2014h2	Chevrolet Spark	bev	1	2500	0	0	0	0	0	1	605.15	3225.133	0	0	0	0	0	0	1	1	0	2500	3	5725.133	2
California	CA	2014	2014h2	Chevrolet Volt	phev	1	1500	0	0	0	0	0	1	605.15	3225.133	0	0	0	0	0	0	1	1	0	1500	3	4725.133	2
California	CA	2014	2014h2	Fiat 500	bev	1	2500	0	0	0	0	0	1	605.15	3225.133	0	0	0	0	0	0	1	1	0	2500	3	5725.133	2
California	CA	2014	2014h2	Fisker Karma	phev	1	1500	0	0	0	0	0	1	605.15	3225.133	0	0	0	0	0	0	1	1	0	1500	3	4725.133	2
California	CA	2014	2014h2	Ford C-Max	phev	1	1500	0	0	0	0	0	1	605.15	3225.133	0	0	0	0	0	0	1	1	0	1500	3	4725.133	2
California	CA	2014	2014h2	Ford Focus	bev	1	2500	0	0	0	0	0	1	605.15	3225.133	0	0	0	0	0	0	1	1	0	2500	3	5725.133	2
California	CA	2014	2014h2	Ford Fusion	phev	1	1500	0	0	0	0	0	1	605.15	3225.133	0	0	0	0	0	0	1	1	0	1500	3	4725.133	2
California	CA	2014	2014h2	Honda Accord	phev	1	1500	0	0	0	0	0	1	605.15	3225.133	0	0	0	0	0	0	1	1	0	1500	3	4725.133	2
California	CA	2014	2014h2	Honda Fit	bev	1	2500	0	0	0	0	0	1	605.15	3225.133	0	0	0	0	0	0	1	1	0	2500	3	5725.133	2
California	CA	2014	2014h2	Hyundai Sonata	phev	1	1500	0	0	0	0	0	1	605.15	3225.133	0	0	0	0	0	0	1	1	0	1500	3	4725.133	2
California	CA	2014	2014h2	Kia Soul Ev	bev	1	2500	0	0	0	0	0	1	605.15	3225.133	0	0	0	0	0	0	1	1	0	2500	3	5725.133	2
California	CA	2014	2014h2	Mclaren P1	phev	1	1500	0	0	0	0	0	1	605.15	3225.133	0	0	0	0	0	0	1	1	0	1500	3	4725.133	2
California	CA	2014	2014h2	Mercedes-Benz B-Class	bev	1	2500	0	0	0	0	0	1	605.15	3225.133	0	0	0	0	0	0	1	1	0	2500	3	5725.133	2
California	CA	2014	2014h2	Mitsubishi I-Miev	bev	1	2500	0	0	0	0	0	1	605.15	3225.133	0	0	0	0	0	0	1	1	0	2500	3	5725.133	2
California	CA	2014	2014h2	Nissan Leaf	bev	1	2500	0	0	0	0	0	1	605.15	3225.133	0	0	0	0	0	0	1	1	0	2500	3	5725.133	2
California	CA	2014	2014h2	Porsche 918	phev	1	1500	0	0	0	0	0	1	605.15	3225.133	0	0	0	0	0	0	1	1	0	1500	3	4725.133	2
California	CA	2014	2014h2	Porsche Cayenne	phev	1	1500	0	0	0	0	0	1	605.15	3225.133	0	0	0	0	0	0	1	1	0	1500	3	4725.133	2
California	CA	2014	2014h2	Porsche Panamera	phev	1	1500	0	0	0	0	0	1	605.15	3225.133	0	0	0	0	0	0	1	1	0	1500	3	4725.133	2
California	CA	2014	2014h2	Smartcar Fortwo	bev	1	2500	0	0	0	0	0	1	605.15	3225.133	0	0	0	0	0	0	1	1	0	2500	3	5725.133	2
California	CA	2014	2014h2	Tesla Model S	bev	1	2500	0	0	0	0	0	1	605.15	3225.133	0	0	0	0	0	0	1	1	0	2500	3	5725.133	2
California	CA	2014	2014h2	Tesla Model X	bev	1	2500	0	0	0	0	0	1	605.15	3225.133	0	0	0	0	0	0	1	1	0	2500	3	5725.133	2
California	CA	2014	2014h2	Tesla Roadster	bev	1	2500	0	0	0	0	0	1	605.15	3225.133	0	0	0	0	0	0	1	1	0	2500	3	5725.133	2
California	CA	2014	2014h2	Toyota Prius Plug-In	phev	1	1500	0	0	0	0	0	1	605.15	3225.133	0	0	0	0	0	0	1	1	0	1500	3	4725.133	2
California	CA	2014	2014h2	Toyota Rav4 Ev	bev	1	2500	0	0	0	0	0	1	605.15	3225.133	0	0	0	0	0	0	1	1	0	2500	3	5725.133	2
California	CA	2014	2014h2	Toyota Scion	bev	1	2500	0	0	0	0	0	1	605.15	3225.133	0	0	0	0	0	0	1	1	0	2500	3	5725.133	2
California	CA	2014	2014h2	Volkswagen Golf	bev	1	2500	0	0	0	0	0	1	605.15	3225.133	0	0	0	0	0	0	1	1	0	2500	3	5725.133	2
California	CA	2015	2015h1	Bmw Active E	bev	1	2500	0	0	0	0	0	1	615.74	3281.572	0	0	0	0	0	0	1	1	0	2500	3	5781.572	2
California	CA	2015	2015h1	Bmw I3	bev	1	2500	0	0	0	0	0	1	615.74	3281.572	0	0	0	0	0	0	1	1	0	2500	3	5781.572	2
California	CA	2015	2015h1	Bmw I3REx	phev	1	2500	0	0	0	0	0	1	615.74	3281.572	0	0	0	0	0	0	1	1	0	2500	3	5781.572	2
California	CA	2015	2015h1	Bmw I8	phev	1	1500	0	0	0	0	0	1	615.74	3281.572	0	0	0	0	0	0	1	1	0	1500	3	4781.572	2
California	CA	2015	2015h1	Bmw X5	phev	1	1500	0	0	0	0	0	1	615.74	3281.572	0	0	0	0	0	0	1	1	0	1500	3	4781.572	2
California	CA	2015	2015h1	Cadillac Elr	phev	1	1500	0	0	0	0	0	1	615.74	3281.572	0	0	0	0	0	0	1	1	0	1500	3	4781.572	2
California	CA	2015	2015h1	Chevrolet Spark	bev	1	2500	0	0	0	0	0	1	615.74	3281.572	0	0	0	0	0	0	1	1	0	2500	3	5781.572	2
California	CA	2015	2015h1	Chevrolet Volt	phev	1	1500	0	0	0	0	0	1	615.74	3281.572	0	0	0	0	0	0	1	1	0	1500	3	4781.572	2
California	CA	2015	2015h1	Fiat 500	bev	1	2500	0	0	0	0	0	1	615.74	3281.572	0	0	0	0	0	0	1	1	0	2500	3	5781.572	2
California	CA	2015	2015h1	Fisker Karma	phev	1	1500	0	0	0	0	0	1	615.74	3281.572	0	0	0	0	0	0	1	1	0	1500	3	4781.572	2
California	CA	2015	2015h1	Ford C-Max	phev	1	1500	0	0	0	0	0	1	615.74	3281.572	0	0	0	0	0	0	1	1	0	1500	3	4781.572	2
California	CA	2015	2015h1	Ford Focus	bev	1	2500	0	0	0	0	0	1	615.74	3281.572	0	0	0	0	0	0	1	1	0	2500	3	5781.572	2
California	CA	2015	2015h1	Ford Fusion	phev	1	1500	0	0	0	0	0	1	615.74	3281.572	0	0	0	0	0	0	1	1	0	1500	3	4781.572	2
California	CA	2015	2015h1	Honda Accord	phev	1	1500	0	0	0	0	0	1	615.74	3281.572	0	0	0	0	0	0	1	1	0	1500	3	4781.572	2
California	CA	2015	2015h1	Honda Fit	bev	1	2500	0	0	0	0	0	1	615.74	3281.572	0	0	0	0	0	0	1	1	0	2500	3	5781.572	2
California	CA	2015	2015h1	Hyundai Sonata	phev	1	1500	0	0	0	0	0	1	615.74	3281.572	0	0	0	0	0	0	1	1	0	1500	3	4781.572	2
California	CA	2015	2015h1	Kia Soul Ev	bev	1	2500	0	0	0	0	0	1	615.74	3281.572	0	0	0	0	0	0	1	1	0	2500	3	5781.572	2
California	CA	2015	2015h1	Mclaren P1	phev	1	1500	0	0	0	0	0	1	615.74	3281.572	0	0	0	0	0	0	1	1	0	1500	3	4781.572	2
California	CA	2015	2015h1	Mercedes-Benz B-Class	bev	1	2500	0	0	0	0	0	1	615.74	3281.572	0	0	0	0	0	0	1	1	0	2500	3	5781.572	2
California	CA	2015	2015h1	Mitsubishi I-Miev	bev	1	2500	0	0	0	0	0	1	615.74	3281.572	0	0	0	0	0	0	1	1	0	2500	3	5781.572	2
California	CA	2015	2015h1	Nissan Leaf	bev	1	2500	0	0	0	0	0	1	615.74	3281.572	0	0	0	0	0	0	1	1	0	2500	3	5781.572	2
California	CA	2015	2015h1	Porsche 918	phev	1	1500	0	0	0	0	0	1	615.74	3281.572	0	0	0	0	0	0	1	1	0	1500	3	4781.572	2
California	CA	2015	2015h1	Porsche Cayenne	phev	1	1500	0	0	0	0	0	1	615.74	3281.572	0	0	0	0	0	0	1	1	0	1500	3	4781.572	2
California	CA	2015	2015h1	Porsche Panamera	phev	1	1500	0	0	0	0	0	1	615.74	3281.572	0	0	0	0	0	0	1	1	0	1500	3	4781.572	2
California	CA	2015	2015h1	Smartcar Fortwo	bev	1	2500	0	0	0	0	0	1	615.74	3281.572	0	0	0	0	0	0	1	1	0	2500	3	5781.572	2
California	CA	2015	2015h1	Tesla Model S	bev	1	2500	0	0	0	0	0	1	615.74	3281.572	0	0	0	0	0	0	1	1	0	2500	3	5781.572	2
California	CA	2015	2015h1	Tesla Model X	bev	1	2500	0	0	0	0	0	1	615.74	3281.572	0	0	0	0	0	0	1	1	0	2500	3	5781.572	2
California	CA	2015	2015h1	Tesla Roadster	bev	1	2500	0	0	0	0	0	1	615.74	3281.572	0	0	0	0	0	0	1	1	0	2500	3	5781.572	2
California	CA	2015	2015h1	Toyota Prius Plug-In	phev	1	1500	0	0	0	0	0	1	615.74	3281.572	0	0	0	0	0	0	1	1	0	1500	3	4781.572	2
California	CA	2015	2015h1	Toyota Rav4 Ev	bev	1	2500	0	0	0	0	0	1	615.74	3281.572	0	0	0	0	0	0	1	1	0	2500	3	5781.572	2
California	CA	2015	2015h1	Toyota Scion	bev	1	2500	0	0	0	0	0	1	615.74	3281.572	0	0	0	0	0	0	1	1	0	2500	3	5781.572	2
California	CA	2015	2015h1	Volkswagen Golf	bev	1	2500	0	0	0	0	0	1	615.74	3281.572	0	0	0	0	0	0	1	1	0	2500	3	5781.572	2
California	CA	2015	2015h2	Bmw Active E	bev	1	2500	0	0	0	0	0	1	615.74	3281.572	0	0	0	0	0	0	1	1	0	2500	3	5781.572	2
California	CA	2015	2015h2	Bmw I3	bev	1	2500	0	0	0	0	0	1	615.74	3281.572	0	0	0	0	0	0	1	1	0	2500	3	5781.572	2
California	CA	2015	2015h2	Bmw I3REx	phev	1	2500	0	0	0	0	0	1	615.74	3281.572	0	0	0	0	0	0	1	1	0	2500	3	5781.572	2
California	CA	2015	2015h2	Bmw I8	phev	1	1500	0	0	0	0	0	1	615.74	3281.572	0	0	0	0	0	0	1	1	0	1500	3	4781.572	2
California	CA	2015	2015h2	Bmw X5	phev	1	1500	0	0	0	0	0	1	615.74	3281.572	0	0	0	0	0	0	1	1	0	1500	3	4781.572	2
California	CA	2015	2015h2	Cadillac Elr	phev	1	1500	0	0	0	0	0	1	615.74	3281.572	0	0	0	0	0	0	1	1	0	1500	3	4781.572	2
California	CA	2015	2015h2	Chevrolet Spark	bev	1	2500	0	0	0	0	0	1	615.74	3281.572	0	0	0	0	0	0	1	1	0	2500	3	5781.572	2
California	CA	2015	2015h2	Chevrolet Volt	phev	1	1500	0	0	0	0	0	1	615.74	3281.572	0	0	0	0	0	0	1	1	0	1500	3	4781.572	2
California	CA	2015	2015h2	Fiat 500	bev	1	2500	0	0	0	0	0	1	615.74	3281.572	0	0	0	0	0	0	1	1	0	2500	3	5781.572	2
California	CA	2015	2015h2	Fisker Karma	phev	1	1500	0	0	0	0	0	1	615.74	3281.572	0	0	0	0	0	0	1	1	0	1500	3	4781.572	2
California	CA	2015	2015h2	Ford C-Max	phev	1	1500	0	0	0	0	0	1	615.74	3281.572	0	0	0	0	0	0	1	1	0	1500	3	4781.572	2
California	CA	2015	2015h2	Ford Focus	bev	1	2500	0	0	0	0	0	1	615.74	3281.572	0	0	0	0	0	0	1	1	0	2500	3	5781.572	2
California	CA	2015	2015h2	Ford Fusion	phev	1	1500	0	0	0	0	0	1	615.74	3281.572	0	0	0	0	0	0	1	1	0	1500	3	4781.572	2
California	CA	2015	2015h2	Honda Accord	phev	1	1500	0	0	0	0	0	1	615.74	3281.572	0	0	0	0	0	0	1	1	0	1500	3	4781.572	2
California	CA	2015	2015h2	Honda Fit	bev	1	2500	0	0	0	0	0	1	615.74	3281.572	0	0	0	0	0	0	1	1	0	2500	3	5781.572	2
California	CA	2015	2015h2	Hyundai Sonata	phev	1	1500	0	0	0	0	0	1	615.74	3281.572	0	0	0	0	0	0	1	1	0	1500	3	4781.572	2
California	CA	2015	2015h2	Kia Soul Ev	bev	1	2500	0	0	0	0	0	1	615.74	3281.572	0	0	0	0	0	0	1	1	0	2500	3	5781.572	2
California	CA	2015	2015h2	Mclaren P1	phev	1	1500	0	0	0	0	0	1	615.74	3281.572	0	0	0	0	0	0	1	1	0	1500	3	4781.572	2
California	CA	2015	2015h2	Mercedes-Benz B-Class	bev	1	2500	0	0	0	0	0	1	615.74	3281.572	0	0	0	0	0	0	1	1	0	2500	3	5781.572	2
California	CA	2015	2015h2	Mitsubishi I-Miev	bev	1	2500	0	0	0	0	0	1	615.74	3281.572	0	0	0	0	0	0	1	1	0	2500	3	5781.572	2
California	CA	2015	2015h2	Nissan Leaf	bev	1	2500	0	0	0	0	0	1	615.74	3281.572	0	0	0	0	0	0	1	1	0	2500	3	5781.572	2
California	CA	2015	2015h2	Porsche 918	phev	1	1500	0	0	0	0	0	1	615.74	3281.572	0	0	0	0	0	0	1	1	0	1500	3	4781.572	2
California	CA	2015	2015h2	Porsche Cayenne	phev	1	1500	0	0	0	0	0	1	615.74	3281.572	0	0	0	0	0	0	1	1	0	1500	3	4781.572	2
California	CA	2015	2015h2	Porsche Panamera	phev	1	1500	0	0	0	0	0	1	615.74	3281.572	0	0	0	0	0	0	1	1	0	1500	3	4781.572	2
California	CA	2015	2015h2	Smartcar Fortwo	bev	1	2500	0	0	0	0	0	1	615.74	3281.572	0	0	0	0	0	0	1	1	0	2500	3	5781.572	2
California	CA	2015	2015h2	Tesla Model S	bev	1	2500	0	0	0	0	0	1	615.74	3281.572	0	0	0	0	0	0	1	1	0	2500	3	5781.572	2
California	CA	2015	2015h2	Tesla Model X	bev	1	2500	0	0	0	0	0	1	615.74	3281.572	0	0	0	0	0	0	1	1	0	2500	3	5781.572	2
California	CA	2015	2015h2	Tesla Roadster	bev	1	2500	0	0	0	0	0	1	615.74	3281.572	0	0	0	0	0	0	1	1	0	2500	3	5781.572	2
California	CA	2015	2015h2	Toyota Prius Plug-In	phev	1	1500	0	0	0	0	0	1	615.74	3281.572	0	0	0	0	0	0	1	1	0	1500	3	4781.572	2
California	CA	2015	2015h2	Toyota Rav4 Ev	bev	1	2500	0	0	0	0	0	1	615.74	3281.572	0	0	0	0	0	0	1	1	0	2500	3	5781.572	2
California	CA	2015	2015h2	Toyota Scion	bev	1	2500	0	0	0	0	0	1	615.74	3281.572	0	0	0	0	0	0	1	1	0	2500	3	5781.572	2
California	CA	2015	2015h2	Volkswagen Golf	bev	1	2500	0	0	0	0	0	1	615.74	3281.572	0	0	0	0	0	0	1	1	0	2500	3	5781.572	2
Colorado	CO	2010	2010h1	Bmw Active E	bev	0	0	1	200	0	0	0	0	0	0	0	0	0	0	0	0	0	0	0	200	0	200	0
Colorado	CO	2010	2010h1	Bmw I3	bev	0	0	1	200	0	0	0	0	0	0	0	0	0	0	0	0	0	0	0	200	0	200	0
Colorado	CO	2010	2010h1	Bmw I3REx	phev	0	0	1	200	0	0	0	0	0	0	0	0	0	0	0	0	0	0	0	200	0	200	0
Colorado	CO	2010	2010h1	Bmw I8	phev	0	0	1	200	0	0	0	0	0	0	0	0	0	0	0	0	0	0	0	200	0	200	0
Colorado	CO	2010	2010h1	Bmw X5	phev	0	0	1	200	0	0	0	0	0	0	0	0	0	0	0	0	0	0	0	200	0	200	0
Colorado	CO	2010	2010h1	Cadillac Elr	phev	0	0	1	200	0	0	0	0	0	0	0	0	0	0	0	0	0	0	0	200	0	200	0
Colorado	CO	2010	2010h1	Chevrolet Spark	bev	0	0	1	200	0	0	0	0	0	0	0	0	0	0	0	0	0	0	0	200	0	200	0
Colorado	CO	2010	2010h1	Chevrolet Volt	phev	0	0	1	200	0	0	0	0	0	0	0	0	0	0	0	0	0	0	0	200	0	200	0
Colorado	CO	2010	2010h1	Fiat 500	bev	0	0	1	200	0	0	0	0	0	0	0	0	0	0	0	0	0	0	0	200	0	200	0
Colorado	CO	2010	2010h1	Fisker Karma	phev	0	0	1	200	0	0	0	0	0	0	0	0	0	0	0	0	0	0	0	200	0	200	0
Colorado	CO	2010	2010h1	Ford C-Max	phev	0	0	1	200	0	0	0	0	0	0	0	0	0	0	0	0	0	0	0	200	0	200	0
Colorado	CO	2010	2010h1	Ford Focus	bev	0	0	1	200	0	0	0	0	0	0	0	0	0	0	0	0	0	0	0	200	0	200	0
Colorado	CO	2010	2010h1	Ford Fusion	phev	0	0	1	200	0	0	0	0	0	0	0	0	0	0	0	0	0	0	0	200	0	200	0
Colorado	CO	2010	2010h1	Honda Accord	phev	0	0	1	200	0	0	0	0	0	0	0	0	0	0	0	0	0	0	0	200	0	200	0
Colorado	CO	2010	2010h1	Honda Fit	bev	0	0	1	200	0	0	0	0	0	0	0	0	0	0	0	0	0	0	0	200	0	200	0
Colorado	CO	2010	2010h1	Hyundai Sonata	phev	0	0	1	200	0	0	0	0	0	0	0	0	0	0	0	0	0	0	0	200	0	200	0
Colorado	CO	2010	2010h1	Kia Soul Ev	bev	0	0	1	200	0	0	0	0	0	0	0	0	0	0	0	0	0	0	0	200	0	200	0
Colorado	CO	2010	2010h1	Mclaren P1	phev	0	0	1	200	0	0	0	0	0	0	0	0	0	0	0	0	0	0	0	200	0	200	0
Colorado	CO	2010	2010h1	Mercedes-Benz B-Class	bev	0	0	1	200	0	0	0	0	0	0	0	0	0	0	0	0	0	0	0	200	0	200	0
Colorado	CO	2010	2010h1	Mitsubishi I-Miev	bev	0	0	1	200	0	0	0	0	0	0	0	0	0	0	0	0	0	0	0	200	0	200	0
Colorado	CO	2010	2010h1	Nissan Leaf	bev	0	0	1	200	0	0	0	0	0	0	0	0	0	0	0	0	0	0	0	200	0	200	0
Colorado	CO	2010	2010h1	Porsche 918	phev	0	0	1	200	0	0	0	0	0	0	0	0	0	0	0	0	0	0	0	200	0	200	0
Colorado	CO	2010	2010h1	Porsche Cayenne	phev	0	0	1	200	0	0	0	0	0	0	0	0	0	0	0	0	0	0	0	200	0	200	0
Colorado	CO	2010	2010h1	Porsche Panamera	phev	0	0	1	200	0	0	0	0	0	0	0	0	0	0	0	0	0	0	0	200	0	200	0
Colorado	CO	2010	2010h1	Smartcar Fortwo	bev	0	0	1	200	0	0	0	0	0	0	0	0	0	0	0	0	0	0	0	200	0	200	0
Colorado	CO	2010	2010h1	Tesla Model S	bev	0	0	1	200	0	0	0	0	0	0	0	0	0	0	0	0	0	0	0	200	0	200	0
Colorado	CO	2010	2010h1	Tesla Model X	bev	0	0	1	200	0	0	0	0	0	0	0	0	0	0	0	0	0	0	0	200	0	200	0
Colorado	CO	2010	2010h1	Tesla Roadster	bev	0	0	1	200	0	0	0	0	0	0	0	0	0	0	0	0	0	0	0	200	0	200	0
Colorado	CO	2010	2010h1	Toyota Prius Plug-In	phev	0	0	1	200	0	0	0	0	0	0	0	0	0	0	0	0	0	0	0	200	0	200	0
Colorado	CO	2010	2010h1	Toyota Rav4 Ev	bev	0	0	1	200	0	0	0	0	0	0	0	0	0	0	0	0	0	0	0	200	0	200	0
Colorado	CO	2010	2010h1	Toyota Scion	bev	0	0	1	200	0	0	0	0	0	0	0	0	0	0	0	0	0	0	0	200	0	200	0
Colorado	CO	2010	2010h1	Volkswagen Golf	bev	0	0	1	200	0	0	0	0	0	0	0	0	0	0	0	0	0	0	0	200	0	200	0
Colorado	CO	2010	2010h2	Bmw Active E	bev	0	0	1	200	0	0	0	0	0	0	0	0	0	0	0	0	0	0	0	200	0	200	0
Colorado	CO	2010	2010h2	Bmw I3	bev	0	0	1	200	0	0	0	0	0	0	0	0	0	0	0	0	0	0	0	200	0	200	0
Colorado	CO	2010	2010h2	Bmw I3REx	phev	0	0	1	200	0	0	0	0	0	0	0	0	0	0	0	0	0	0	0	200	0	200	0
Colorado	CO	2010	2010h2	Bmw I8	phev	0	0	1	200	0	0	0	0	0	0	0	0	0	0	0	0	0	0	0	200	0	200	0
Colorado	CO	2010	2010h2	Bmw X5	phev	0	0	1	200	0	0	0	0	0	0	0	0	0	0	0	0	0	0	0	200	0	200	0
Colorado	CO	2010	2010h2	Cadillac Elr	phev	0	0	1	200	0	0	0	0	0	0	0	0	0	0	0	0	0	0	0	200	0	200	0
Colorado	CO	2010	2010h2	Chevrolet Spark	bev	0	0	1	200	0	0	0	0	0	0	0	0	0	0	0	0	0	0	0	200	0	200	0
Colorado	CO	2010	2010h2	Chevrolet Volt	phev	0	0	1	200	0	0	0	0	0	0	0	0	0	0	0	0	0	0	0	200	0	200	0
Colorado	CO	2010	2010h2	Fiat 500	bev	0	0	1	200	0	0	0	0	0	0	0	0	0	0	0	0	0	0	0	200	0	200	0
Colorado	CO	2010	2010h2	Fisker Karma	phev	0	0	1	200	0	0	0	0	0	0	0	0	0	0	0	0	0	0	0	200	0	200	0
Colorado	CO	2010	2010h2	Ford C-Max	phev	0	0	1	200	0	0	0	0	0	0	0	0	0	0	0	0	0	0	0	200	0	200	0
Colorado	CO	2010	2010h2	Ford Focus	bev	0	0	1	200	0	0	0	0	0	0	0	0	0	0	0	0	0	0	0	200	0	200	0
Colorado	CO	2010	2010h2	Ford Fusion	phev	0	0	1	200	0	0	0	0	0	0	0	0	0	0	0	0	0	0	0	200	0	200	0
Colorado	CO	2010	2010h2	Honda Accord	phev	0	0	1	200	0	0	0	0	0	0	0	0	0	0	0	0	0	0	0	200	0	200	0
Colorado	CO	2010	2010h2	Honda Fit	bev	0	0	1	200	0	0	0	0	0	0	0	0	0	0	0	0	0	0	0	200	0	200	0
Colorado	CO	2010	2010h2	Hyundai Sonata	phev	0	0	1	200	0	0	0	0	0	0	0	0	0	0	0	0	0	0	0	200	0	200	0
Colorado	CO	2010	2010h2	Kia Soul Ev	bev	0	0	1	200	0	0	0	0	0	0	0	0	0	0	0	0	0	0	0	200	0	200	0
Colorado	CO	2010	2010h2	Mclaren P1	phev	0	0	1	200	0	0	0	0	0	0	0	0	0	0	0	0	0	0	0	200	0	200	0
Colorado	CO	2010	2010h2	Mercedes-Benz B-Class	bev	0	0	1	200	0	0	0	0	0	0	0	0	0	0	0	0	0	0	0	200	0	200	0
Colorado	CO	2010	2010h2	Mitsubishi I-Miev	bev	0	0	1	200	0	0	0	0	0	0	0	0	0	0	0	0	0	0	0	200	0	200	0
Colorado	CO	2010	2010h2	Nissan Leaf	bev	0	0	1	200	0	0	0	0	0	0	0	0	0	0	0	0	0	0	0	200	0	200	0
Colorado	CO	2010	2010h2	Porsche 918	phev	0	0	1	200	0	0	0	0	0	0	0	0	0	0	0	0	0	0	0	200	0	200	0
Colorado	CO	2010	2010h2	Porsche Cayenne	phev	0	0	1	200	0	0	0	0	0	0	0	0	0	0	0	0	0	0	0	200	0	200	0
Colorado	CO	2010	2010h2	Porsche Panamera	phev	0	0	1	200	0	0	0	0	0	0	0	0	0	0	0	0	0	0	0	200	0	200	0
Colorado	CO	2010	2010h2	Smartcar Fortwo	bev	0	0	1	200	0	0	0	0	0	0	0	0	0	0	0	0	0	0	0	200	0	200	0
Colorado	CO	2010	2010h2	Tesla Model S	bev	0	0	1	200	0	0	0	0	0	0	0	0	0	0	0	0	0	0	0	200	0	200	0
Colorado	CO	2010	2010h2	Tesla Model X	bev	0	0	1	200	0	0	0	0	0	0	0	0	0	0	0	0	0	0	0	200	0	200	0
Colorado	CO	2010	2010h2	Tesla Roadster	bev	0	0	1	200	0	0	0	0	0	0	0	0	0	0	0	0	0	0	0	200	0	200	0
Colorado	CO	2010	2010h2	Toyota Prius Plug-In	phev	0	0	1	200	0	0	0	0	0	0	0	0	0	0	0	0	0	0	0	200	0	200	0
Colorado	CO	2010	2010h2	Toyota Rav4 Ev	bev	0	0	1	200	0	0	0	0	0	0	0	0	0	0	0	0	0	0	0	200	0	200	0
Colorado	CO	2010	2010h2	Toyota Scion	bev	0	0	1	200	0	0	0	0	0	0	0	0	0	0	0	0	0	0	0	200	0	200	0
Colorado	CO	2010	2010h2	Volkswagen Golf	bev	0	0	1	200	0	0	0	0	0	0	0	0	0	0	0	0	0	0	0	200	0	200	0
Colorado	CO	2011	2011h1	Bmw Active E	bev	0	0	0	0	0	0	0	0	0	0	0	0	0	0	0	0	0	0	0	0	0	0	0
Colorado	CO	2011	2011h1	Bmw I3	bev	0	0	0	0	0	0	0	0	0	0	0	0	0	0	0	0	0	0	0	0	0	0	0
Colorado	CO	2011	2011h1	Bmw I3REx	phev	0	0	0	0	0	0	0	0	0	0	0	0	0	0	0	0	0	0	0	0	0	0	0
Colorado	CO	2011	2011h1	Bmw I8	phev	0	0	0	0	0	0	0	0	0	0	0	0	0	0	0	0	0	0	0	0	0	0	0
Colorado	CO	2011	2011h1	Bmw X5	phev	0	0	0	0	0	0	0	0	0	0	0	0	0	0	0	0	0	0	0	0	0	0	0
Colorado	CO	2011	2011h1	Cadillac Elr	phev	0	0	0	0	0	0	0	0	0	0	0	0	0	0	0	0	0	0	0	0	0	0	0
Colorado	CO	2011	2011h1	Chevrolet Spark	bev	0	0	0	0	0	0	0	0	0	0	0	0	0	0	0	0	0	0	0	0	0	0	0
Colorado	CO	2011	2011h1	Chevrolet Volt	phev	0	0	0	0	0	0	0	0	0	0	0	0	0	0	0	0	0	0	0	0	0	0	0
Colorado	CO	2011	2011h1	Fiat 500	bev	0	0	0	0	0	0	0	0	0	0	0	0	0	0	0	0	0	0	0	0	0	0	0
Colorado	CO	2011	2011h1	Fisker Karma	phev	0	0	0	0	0	0	0	0	0	0	0	0	0	0	0	0	0	0	0	0	0	0	0
Colorado	CO	2011	2011h1	Ford C-Max	phev	0	0	0	0	0	0	0	0	0	0	0	0	0	0	0	0	0	0	0	0	0	0	0
Colorado	CO	2011	2011h1	Ford Focus	bev	0	0	0	0	0	0	0	0	0	0	0	0	0	0	0	0	0	0	0	0	0	0	0
Colorado	CO	2011	2011h1	Ford Fusion	phev	0	0	0	0	0	0	0	0	0	0	0	0	0	0	0	0	0	0	0	0	0	0	0
Colorado	CO	2011	2011h1	Honda Accord	phev	0	0	0	0	0	0	0	0	0	0	0	0	0	0	0	0	0	0	0	0	0	0	0
Colorado	CO	2011	2011h1	Honda Fit	bev	0	0	0	0	0	0	0	0	0	0	0	0	0	0	0	0	0	0	0	0	0	0	0
[truncated: 17,201 more rows]
